# Supplementary material for: NIPTeR: an R package for fast and accurate trisomy prediction in non-invasive prenatal testing
Source: BMC Bioinformatics. 2018 Dec 17;19:531. doi: 10.1186/s12859-018-2557-8 (PMC6296037; doi:10.1186/s12859-018-2557-8)
Supplement: Supplementary file 3 — Supplemental information comparing the NIPTeR chi-squared based variation reduction calculation with a manual calculation. (XLSX 67 kb) [file 12859_2018_2557_MOESM3_ESM.xlsx]

## Sheet: chi2 test chr2 bin14
Manual calculations	*See tab 'Commands' for R command									NIPTeR results
chr2:650000-70000	Chromosome 2 bin 14 uncorrected read counts for all 87 control samples	Multiply by average bin coverage all samples, divided by average bin coverage sample
	Observed F + R bin*	Normalized observed F+R bin	Chi squared per sample	Sum chi squared	df	N(0,1)	correction factor	Corrected bins		NIPTeR normalized observed bin counts*	chi corrected read counts*	NIPTeR correction factor	NIPTeR Chi squared values*	NIPTeR Sum chi squared*	df	NIPTeR Normalized chi square value*
Control01	248	228.755	0.357172	254.991	86	12.8855	2.96502	83.642		228.755	83.642	2.96502	0.357172	254.991	86	12.8855
Control02	200	277.26	6.48532					67.4532		277.26	67.4532	2.96502	6.48532
Control03	221	246.692	0.319291					74.5358		246.691	74.5358	2.96502	0.319291
Control04	213	258.383	1.75022					71.8377		258.383	71.8377	2.96502	1.75022
Control05	228	282.959	8.50354					76.8967		282.959	76.8967	2.96502	8.50354
Control06	269	243.349	0.121357					90.7246		243.349	90.7246	2.96502	0.121357
Control07	216	245.227	0.221013					72.8495		245.227	72.8495	2.96502	0.221013
Control08	165	204.928	4.58896					55.6489		204.928	55.6489	2.96502	4.58896
Control09	177	197.616	6.84444					59.6961		197.616	59.6961	2.96502	6.84444
Control10	231	247.535	0.38404					77.9085		247.535	77.9085	2.96502	0.38404
Control11	168	206.849	4.07093					56.6607		206.85	56.6607	2.96502	4.07093
Control12	192	184.768	11.8959					64.7551		184.768	64.7551	2.96502	11.8959
Control13	241	215.917	2.04445					81.2811		215.917	81.2811	2.96502	2.04445
Control14	223	220.518	1.28059					75.2104		220.518	75.2104	2.96502	1.28059
Control15	208	199.58	6.19442					70.1514		199.581	70.1514	2.96502	6.19442
Control16	268	209.509	3.40494					90.3873		209.509	90.3873	2.96502	3.40494
Control17	227	211.393	2.9691					76.5594		211.393	76.5594	2.96502	2.9691
Control18	267	220.82	1.23656					90.0501		220.82	90.0501	2.96502	1.23656
Control19	214	201.002	5.7441					72.175		201.002	72.175	2.96502	5.7441
Control20	226	203.12	5.10488					76.2221		203.12	76.2221	2.96502	5.10488
Control21	211	226.337	0.56907					71.1632		226.338	71.1632	2.96502	0.56907
Control22	195	219.001	1.51277					65.7669		219.001	65.7669	2.96502	1.51277
Control23	202	235.203	0.0322884					68.1278		235.203	68.1278	2.96502	0.0322885
Control24	267	223.157	0.922669					90.0501		223.157	90.0501	2.96502	0.922669
Control25	239	252.215	0.852176					80.6066		252.215	80.6066	2.96502	0.852176
Control26	265	258.604	1.78826					89.3755		258.604	89.3755	2.96502	1.78826
Control27	220	277.491	6.56164					74.1986		277.491	74.1985	2.96502	6.56164
Control28	227	249.754	0.583026					76.5594		249.754	76.5594	2.96502	0.583026
Control29	284	266.897	3.5152					95.7836		266.897	95.7836	2.96502	3.5152
Control30	259	256.183	1.39313					87.3519		256.183	87.3519	2.96502	1.39313
Control31	246	252.555	0.893358					82.9675		252.555	82.9675	2.96502	0.893358
Control32	263	263.472	2.73182					88.701		263.472	88.701	2.96502	2.73182
Control33	255	244.566	0.182581					86.0029		244.566	86.0029	2.96502	0.182581
Control34	219	218.161	1.64962					73.8613		218.161	73.8613	2.96502	1.64962
Control35	289	267.616	3.69202					97.4699		267.616	97.4699	2.96502	3.69202
Control36	281	282.669	8.3942					94.7718		282.669	94.7718	2.96502	8.3942
Control37	260	230.706	0.221999					87.6892		230.706	87.6892	2.96502	0.221999
Control38	243	279.555	7.26512					81.9557		279.555	81.9557	2.96502	7.26512
Control39	199	218.653	1.56873					67.116		218.653	67.116	2.96502	1.56873
Control40	205	244.477	0.177684					69.1396		244.477	69.1396	2.96502	0.177684
Control41	250	223.393	0.893442					84.3165		223.393	84.3165	2.96502	0.893442
Control42	246	255.346	1.26801					82.9675		255.346	82.9675	2.96502	1.26801
Control43	245	233.841	0.0717869					82.6302		233.841	82.6302	2.96502	0.0717869
Control44	204	239.374	0.00823348					68.8023		239.374	68.8023	2.96502	0.00823348
Control45	213	221.162	1.18777					71.8377		221.162	71.8377	2.96502	1.18777
Control46	226	230.364	0.243394					76.2221		230.364	76.2221	2.96502	0.243394
Control47	239	229.654	0.290935					80.6066		229.654	80.6066	2.96502	0.290935
Control48	279	266.289	3.36895					94.0973		266.289	94.0973	2.96502	3.36895
Control49	231	230.928	0.208658					77.9085		230.928	77.9085	2.96502	0.208658
Control50	212	227.423	0.467869					71.5004		227.423	71.5004	2.96502	0.467869
Control51	210	211.051	3.04598					70.8259		211.051	70.8259	2.96502	3.04598
Control52	247	257.641	1.62519					83.3047		257.641	83.3047	2.96502	1.62519
Control53	219	245.847	0.260404					73.8613		245.847	73.8613	2.96502	0.260404
Control54	197	201.873	5.4769					66.4414		201.873	66.4414	2.96502	5.4769
Control55	247	226.155	0.587051					83.3047		226.155	83.3047	2.96502	0.587051
Control56	296	251.641	0.784855					99.8308		251.641	99.8308	2.96502	0.784855
Control57	231	239.321	0.00761966					77.9085		239.321	77.9085	2.96502	0.00761966
Control58	202	214.214	2.37239					68.1278		214.214	68.1278	2.96502	2.37239
Control59	221	235.526	0.0252062					74.5358		235.525	74.5358	2.96502	0.0252062
Control60	225	237.315	0.00182959					75.8849		237.315	75.8849	2.96502	0.00182958
Control61	227	255.108	1.23355					76.5594		255.108	76.5594	2.96502	1.23355
Control62	248	265.209	3.11675					83.642		265.209	83.642	2.96502	3.11675
Control63	216	253.392	0.998869					72.8495		253.392	72.8495	2.96502	0.998869
Control64	177	212.831	2.65661					59.6961		212.831	59.6961	2.96502	2.65661
Control65	292	274.363	5.56408					98.4817		274.363	98.4817	2.96502	5.56408
Control66	262	260.691	2.16841					88.3637		260.691	88.3637	2.96502	2.16841
Control67	267	261.792	2.38376					90.0501		261.792	90.0501	2.96502	2.38376
Control68	218	220.93	1.22078					73.524		220.93	73.524	2.96502	1.22078
Control69	234	268.513	3.91884					78.9203		268.513	78.9203	2.96502	3.91884
Control70	207	279.966	7.40945					69.8141		279.966	69.8141	2.96502	7.40945
Control71	354	259.771	1.99632					119.392		259.771	119.392	2.96502	1.99632
Control72	251	259.461	1.93988					84.6538		259.461	84.6538	2.96502	1.93988
Control73	275	291.604	12.086					92.7482		291.604	92.7482	2.96502	12.086
Control74	259	280.6	7.63494					87.3519		280.6	87.3519	2.96502	7.63494
Control75	256	215.264	2.16738					86.3401		215.264	86.3401	2.96502	2.16738
Control76	206	182.492	12.9357					69.4768		182.492	69.4768	2.96502	12.9357
Control77	236	215.446	2.13273					79.5948		215.446	79.5948	2.96502	2.13273
Control78	280	215.245	2.17094					94.4345		215.245	94.4345	2.96502	2.17094
Control79	247	201.002	5.74412					83.3047		201.002	83.3047	2.96502	5.74412
Control80	201	195.72	7.50273					67.7905		195.72	67.7905	2.96502	7.50273
Control81	227	203.714	4.93242					76.5594		203.714	76.5594	2.96502	4.93242
Control82	255	222.533	1.00201					86.0029		222.533	86.0029	2.96502	1.00201
Control83	259	206.703	4.1094					87.3519		206.703	87.3519	2.96502	4.1094
Control84	288	256.186	1.39365					97.1327		256.186	97.1326	2.96502	1.39365
Control85	243	288.648	10.7901					81.9557		288.648	81.9557	2.96502	10.7901
Control86	263	273.687	5.35916					88.701		273.687	88.701	2.96502	5.35916
Control87	275	231.111	0.197952					92.7482		231.111	92.7482	2.96502	0.197952
		237.975
								NIPTeR average normalized observed bin counts*		237.975

## Sheet: chi2 test chr2 bin15
Manual calculations	*See tab 'Commands' for R command									NIPTeR results
chr2:650000-70000	Chromosome 2 bin 14 uncorrected read counts for all 87 control samples	Multiply by average bin coverage all samples, divided by average bin coverage sample
	Observed F + R bin*	Normalized observed F+R bin	Chi squared per sample	Sum chi squared	df	N(0,1)	correction factor	Corrected bins		NIPTeR normalized observed bin counts*	chi corrected read counts*	NIPTeR correction factor	NIPTeR Chi squared values*	NIPTeR Sum chi squared*	df	NIPTeR Normalized chi square value*
Control01	249	229.678	0.155266	118.239	86	2.45817	1.37487	249		229.678	249	No correction	0.155266	118.239	86	2.45817
Control02	180	249.534	2.96319					180		249.534	180	No correction	2.96319
Control03	171	190.879	4.83809					171		190.879	171	No correction	4.83809
Control04	167	202.582	2.00855					167		202.582	167	No correction	2.00855
Control05	184	228.353	0.0933317					184		228.353	184	No correction	0.0933317
Control06	252	227.97	0.0783273					252		227.97	252	No correction	0.0783273
Control07	210	238.415	0.95671					210		238.415	210	No correction	0.95671
Control08	177	219.832	0.06975					177		219.832	177	No correction	0.06975
Control09	190	212.13	0.606767					190		212.13	190	No correction	0.606767
Control10	194	207.886	1.12927					194		207.886	194	No correction	1.12927
Control11	156	192.074	4.4929					156		192.075	156	No correction	4.4929
Control12	217	208.827	0.9996					217		208.827	217	No correction	0.9996
Control13	205	183.664	7.19238					205		183.664	205	No correction	7.19238
Control14	242	239.306	1.07678					242		239.306	242	No correction	1.07678
Control15	215	206.297	1.36632					215		206.297	215	No correction	1.36632
Control16	273	213.418	0.480098					273		213.418	273	No correction	0.480098
Control17	216	201.15	2.28917					216		201.15	216	No correction	2.28917
Control18	263	217.512	0.175724					263		217.512	263	No correction	0.175724
Control19	236	221.666	0.0200248					236		221.666	236	No correction	0.0200248
Control20	224	201.323	2.25427					224		201.323	224	No correction	2.25427
Control21	226	242.428	1.55341					226		242.428	226	No correction	1.55341
Control22	175	196.539	3.3167					175		196.539	175	No correction	3.3167
Control23	181	210.751	0.758935					181		210.751	181	No correction	0.758935
Control24	275	229.843	0.164102					275		229.843	275	No correction	0.164102
Control25	176	185.732	6.47011					176		185.732	176	No correction	6.47011
Control26	235	229.328	0.137388					235		229.328	235	No correction	0.137388
Control27	177	223.254	0.00125201					177		223.254	177	No correction	0.00125201
Control28	197	216.747	0.22125					197		216.747	197	No correction	0.22125
Control29	243	228.367	0.0938755					243		228.367	243	No correction	0.0938755
Control30	237	234.422	0.505783					237		234.422	237	No correction	0.505783
Control31	200	205.33	1.52171					200		205.33	200	No correction	1.52171
Control32	239	239.429	1.09386					239		239.429	239	No correction	1.09386
Control33	247	236.894	0.768096					247		236.894	247	No correction	0.768096
Control34	227	226.131	0.0246284					227		226.131	227	No correction	0.0246284
Control35	228	211.13	0.715476					228		211.13	228	No correction	0.715476
Control36	222	223.319	0.000963339					222		223.319	222	No correction	0.000963339
Control37	260	230.706	0.214181					260		230.706	260	No correction	0.214181
Control38	194	223.184	0.00160518					194		223.184	194	No correction	0.00160518
Control39	213	234.036	0.46974					213		234.036	213	No correction	0.46974
Control40	197	234.937	0.555912					197		234.937	197	No correction	0.555912
Control41	244	218.032	0.147806					244		218.032	244	No correction	0.147806
Control42	222	230.434	0.197667					222		230.434	222	No correction	0.197667
Control43	243	231.933	0.296778					243		231.933	243	No correction	0.296778
Control44	159	186.571	6.18778					159		186.571	159	No correction	6.18778
Control45	208	215.971	0.272742					208		215.971	208	No correction	0.272742
Control46	251	255.847	4.5941					251		255.847	251	No correction	4.5941
Control47	271	260.403	5.99234					271		260.402	271	No correction	5.99234
Control48	274	261.517	6.3627					274		261.517	274	No correction	6.3627
Control49	252	251.921	3.53811					252		251.922	252	No correction	3.53811
Control50	203	217.768	0.161674					203		217.768	203	No correction	0.161674
Control51	229	230.146	0.180944					229		230.146	229	No correction	0.180944
Control52	225	234.693	0.531881					225		234.693	225	No correction	0.531881
Control53	195	218.905	0.10635					195		218.905	195	No correction	0.10635
Control54	212	217.244	0.191103					212		217.244	212	No correction	0.191103
Control55	243	222.493	0.00744142					243		222.493	243	No correction	0.00744142
Control56	274	232.938	0.374541					274		232.938	274	No correction	0.374541
Control57	198	205.133	1.55438					198		205.132	198	No correction	1.55438
Control58	230	243.907	1.80968					230		243.907	230	No correction	1.80968
Control59	224	238.723	0.997357					224		238.723	224	No correction	0.997357
Control60	220	232.041	0.304741					220		232.041	220	No correction	0.304741
Control61	186	209.031	0.972436					186		209.031	186	No correction	0.972436
Control62	233	249.168	2.87958					233		249.168	233	No correction	2.87958
Control63	224	262.777	6.79474					224		262.777	224	No correction	6.79474
Control64	184	221.248	0.0287183					184		221.248	184	No correction	0.0287183
Control65	255	239.598	1.11763					255		239.598	255	No correction	1.11763
Control66	213	211.936	0.627215					213		211.936	213	No correction	0.627215
Control67	228	223.553	0.000236764					228		223.553	228	No correction	0.000236764
Control68	237	240.186	1.20225					237		240.186	237	No correction	1.20225
Control69	196	224.908	0.0056573					196		224.908	196	No correction	0.0056573
Control70	171	231.276	0.250896					171		231.276	171	No correction	0.250896
Control71	322	236.289	0.698853					322		236.289	322	No correction	0.698853
Control72	225	232.584	0.346133					225		232.584	225	No correction	0.346133
Control73	221	234.344	0.498396					221		234.344	221	No correction	0.498396
Control74	216	234.014	0.467732					216		234.014	216	No correction	0.467732
Control75	246	206.855	1.28051					246		206.855	246	No correction	1.28051
Control76	238	210.84	0.748611					238		210.84	238	No correction	0.748611
Control77	237	216.359	0.246293					237		216.359	237	No correction	0.246293
Control78	280	215.245	0.325742					280		215.245	280	No correction	0.325742
Control79	265	215.65	0.295566					265		215.65	265	No correction	0.295566
Control80	200	194.746	3.76766					200		194.746	200	No correction	3.76766
Control81	223	200.124	2.50124					223		200.124	223	No correction	2.50124
Control82	263	229.514	0.146775					263		229.514	263	No correction	0.146775
Control83	266	212.289	0.590333					266		212.289	266	No correction	0.590333
Control84	285	253.517	3.95084					285		253.517	285	No correction	3.95084
Control85	191	226.88	0.0428454					191		226.88	191	No correction	0.0428454
Control86	217	225.817	0.0184949					217		225.817	217	No correction	0.0184949
Control87	296	248.76	2.78766					296		248.76	296	No correction	2.78766
		223.783
									NIPTeR average*	223.783

## Sheet: Whole chromosome read counts
	read counts																					Average total reads all samples =	1.16578e+07
	chr1	chr2	chr3	chr4	chr5	chr6	chr7	chr8	chr9	chr10	chr11	chr12	chr13	chr14	chr15	chr16	chr17	chr18	chr19	chr20	chr21	chr22	Total autosomal reads	Correction factor
Control01	1099283	1106023	869300	805996	789221	745245	717330	660918	567082	645800	627179	600400	402370	411402	409651	443444	416197	338488	302681	311085	171175	198317	12638587	0.9224
Control02	732968	735142	574379	528867	521639	493362	477229	439358	378678	434044	419309	396563	264358	272823	271640	299152	280477	225574	204212	210193	113854	135493	8409314	1.3863
Control03	911939	912045	709681	651901	646059	609920	592447	543438	470518	538195	521584	493694	327254	337716	339542	373885	351914	278025	257017	262625	142217	172122	10443738	1.11625
Control04	835511	840847	660586	615128	602474	567343	547128	503919	427209	494084	477837	455842	307422	312069	303653	336595	314375	258079	232361	237170	131020	149566	9610218	1.21307
Control05	820113	816688	640939	590495	582171	549404	535014	489265	419531	484064	467160	443785	294464	304644	299755	336534	315635	250873	237038	234893	127995	153065	9393525	1.24105
Control06	1116570	1130039	892632	834192	810712	764401	734120	680358	579517	656951	639603	610966	414948	422251	415553	440621	411459	351139	293403	314631	174461	198157	12886684	0.904642
Control07	889863	898405	707466	659871	644957	606125	584339	541504	461775	525711	510381	486661	328996	335128	332142	356318	330856	277138	237721	252537	139836	160686	10268416	1.13531
Control08	817345	821476	644911	596049	587013	552406	531544	493240	420128	482159	466785	445048	298173	305670	303414	330034	307330	252312	225094	230824	127704	147755	9386414	1.24199
Control09	883399	933021	747944	726744	685955	644570	602222	558159	464283	522386	506921	499126	361991	342982	322120	327837	300920	291584	206316	232494	143868	136793	10441635	1.11648
Control10	945081	952257	747549	696749	680329	640023	617885	570939	490066	557963	542387	515243	345848	354220	351902	378371	353554	292468	257249	268573	148223	172247	10879126	1.07158
Control11	800071	849192	679155	657161	619936	585759	545535	509524	416900	475025	461472	452970	328546	311480	285527	296109	275027	264177	188304	212363	129459	124625	9468317	1.23125
Control12	1028649	1084188	865812	838786	789253	746902	697327	647704	538912	605172	589817	578603	418615	395305	375285	382209	353158	336305	240886	272202	166195	162828	12114113	0.962335
Control13	1097614	1165527	933893	911434	853296	805157	750015	703045	575044	649496	632953	621141	455242	425805	399805	406574	373636	364606	253502	288199	178694	167425	13012103	0.895922
Control14	992764	1052323	845266	823304	774271	729389	678911	637283	523408	589116	574395	564144	411570	383445	363280	367515	340047	329701	232698	263137	162392	150706	11789065	0.988868
Control15	1027201	1088208	870242	843989	792889	752041	700689	649007	536659	608112	593701	580439	421301	395542	372450	386357	351317	338382	242503	272574	167096	158935	12149634	0.959521
Control16	1263476	1332141	1066767	1030573	977553	916709	856524	805833	660525	744658	728223	712540	515657	488945	461054	474781	430097	415322	295916	335937	205323	193923	14912477	0.78175
Control17	1066081	1117323	892400	855166	815682	769179	722519	669162	557953	624426	611023	599136	428092	406923	387929	404168	367650	346237	256297	285044	170378	165740	12518508	0.931248
Control18	1196103	1254820	1005735	970422	918834	865342	809885	755180	628107	703191	688255	673141	484336	461929	440468	446800	414103	390540	284477	322345	194067	187730	14095810	0.827043
Control19	1059961	1110678	886584	850576	808786	766634	709920	666378	552843	625637	604757	593102	427072	404735	382875	392151	366429	345781	243039	281196	169749	162793	12411676	0.939264
Control20	1103771	1164102	926428	895679	849053	800834	744800	696859	576764	651157	633410	619132	447306	423997	396385	408213	376312	360922	254924	293108	177441	170393	12970990	0.898762
Control21	921622	972821	780305	755393	713748	672100	624958	585202	484541	544020	531214	520524	377978	356063	328767	336656	313633	304178	211597	244037	148662	139837	10867856	1.07269
Control22	880894	927820	740751	719000	675153	639165	596759	556262	462540	519275	505922	495795	358000	341036	323793	327818	300398	288543	207175	232770	143160	138188	10380217	1.12308
Control23	868794	878899	688751	638885	625220	592007	570203	526703	448999	515485	498004	475146	321141	323930	319244	346501	326056	270883	236608	246549	137010	157123	10012141	1.16437
Control24	1216707	1225213	958781	884211	871934	822851	786771	731482	631104	714023	696247	660317	443342	452630	448022	484480	458781	375806	326100	346642	188667	224122	13948233	0.835793
Control25	965549	961903	752054	690851	684705	643891	627812	576075	495840	568059	552240	523162	346783	356874	355837	388136	373365	293846	278652	278640	150910	181815	11046999	1.05529
Control26	1041053	1042970	815457	756248	744480	703620	678343	622832	536937	614567	594130	565255	376875	389577	381206	423693	395439	321414	288081	297687	163245	193065	11946174	0.975863
Control27	817786	800075	615573	556509	558182	528587	519307	474933	417936	482843	465470	432472	279815	301674	302666	342336	326564	240638	244632	240676	126243	167645	9242562	1.26132
Control28	921753	923478	721618	663386	658876	618514	600732	555603	479620	544979	528592	498926	332698	347197	335608	383399	353415	282885	258490	266796	145474	173714	10595753	1.10024
Control29	1081893	1079022	842742	775092	768018	723575	704203	649633	559143	637317	620255	585867	389475	400400	398435	445458	418359	329715	309630	312842	171298	202485	12404857	0.93978
Control30	1027770	1029405	802331	736390	730421	689537	666575	612915	528186	609467	588760	556928	371271	384995	389620	414345	395612	314053	286348	295528	161324	194260	11786041	0.989122
Control31	982336	1001817	786408	734032	716470	676888	647858	602098	511342	580634	564403	537671	367249	367944	359227	392683	359854	309048	253197	276672	154463	172948	11355242	1.02665
Control32	1029103	1001037	770264	695708	698645	658715	659566	595409	527493	605681	586749	545382	350684	378525	380940	430572	419885	302585	320257	307128	159872	212758	11636958	1.00179
Control33	1069641	1053892	816162	740647	740489	700127	687165	629630	548369	627355	611649	571888	373046	396364	399946	438145	424246	318544	317943	313100	166947	209886	12155181	0.959084
Control34	1011220	1033469	810816	756311	739813	698668	666511	621507	526527	597359	579574	556817	378916	379978	372663	398872	372634	317906	262910	283171	160514	176493	11702649	0.996171
Control35	1095249	1102186	861740	799405	785375	739421	714125	659650	566694	644408	629096	596707	400457	408558	405498	442056	415066	337717	300861	312922	173940	198230	12589361	0.926007
Control36	1003741	1015926	800208	744502	728933	685040	661239	609442	516982	593288	576428	549535	372320	376809	366868	403317	374980	312954	274451	284282	158328	179418	11588991	1.00594
Control37	1140196	1152218	902294	834819	819381	773857	745653	690642	591930	672817	655663	623442	417569	425499	425545	458879	431917	353668	308789	326650	178493	208159	13138080	0.887332
Control38	882522	883631	691307	634967	628364	593325	577504	528206	454548	520433	505277	478574	319214	328786	329941	362558	340311	268770	250895	252897	137293	164121	10133444	1.15043
Control39	914045	933440	735817	687017	672909	630940	604285	561469	476404	542239	525970	503896	343362	346333	335907	367771	336552	287815	242251	257088	144411	160071	10609992	1.09876
Control40	851714	850853	666782	614040	605277	570193	556095	507530	439031	504691	488607	461696	307296	318487	310116	352179	326127	260539	244634	244762	133910	160811	9775370	1.19257
Control41	1131345	1144922	899171	830250	815493	771065	740482	687624	587387	668205	650699	617697	416590	422369	415264	454106	426723	351402	308132	322715	177570	207101	13046312	0.893573
Control42	979912	981698	766246	708245	698309	658260	638282	587176	502855	576119	561454	530607	353956	366659	355669	398827	373861	300199	275292	280453	154556	182518	11231153	1.03799
Control43	1064715	1069837	838642	775306	761929	720251	694094	639487	548755	627789	607310	578061	387471	396092	396277	424915	402677	327001	289879	303078	166926	193636	12214128	0.954455
Control44	865528	870125	681029	629530	618738	585791	565511	520902	444423	511001	495376	468990	315377	320962	316236	351601	328467	266170	239610	245932	135627	158129	9935055	1.1734
Control45	970777	989204	778386	727400	711172	669215	637310	590115	502840	571863	557862	533398	363567	366027	362935	380530	358482	303666	256550	273850	153017	169426	11227592	1.03832
Control46	994025	1003838	790984	735317	719917	682505	650232	601872	511482	585382	566721	543014	367850	370519	364979	396745	368774	308358	263551	279636	155253	176033	11436987	1.01931
Control47	1046756	1069429	843759	786957	769137	724978	693918	640511	548986	618514	599778	575237	393161	394421	387076	414539	383744	329129	273758	291601	166004	180874	12132267	0.960895
Control48	1060406	1069574	836647	777449	764483	719168	695792	645832	548713	627032	609191	579271	388639	398243	387556	424755	398733	328036	290174	303629	165907	195058	12214288	0.954442
Control49	1026340	1017593	788391	718891	716202	677573	655139	602688	526264	603689	584328	549904	361224	377716	377478	421596	399248	307483	291018	300188	160561	197954	11661468	0.999688
Control50	946309	950830	743093	688165	679852	637087	618553	570299	486505	561583	541412	514794	345629	350175	348878	383140	358211	291643	259851	270030	149667	171544	10867250	1.07275
Control51	1008350	1015862	795661	736075	726369	682790	657590	615764	521898	585726	579155	549617	368547	378375	378076	406678	379425	313664	272002	287041	158422	182676	11599763	1.00501
Control52	976718	977769	760324	702089	693182	652666	632638	587075	496761	576163	558288	528565	353090	364972	358019	394243	372368	300079	273111	280904	153131	184203	11176358	1.04308
Control53	906693	906988	707117	651543	644679	605524	588825	542524	466105	535523	517825	490278	326111	336194	336605	371257	347375	277838	254827	259417	142587	168951	10384786	1.12259
Control54	975530	1005386	796737	749493	725777	685355	649579	605784	508298	578114	562020	544013	374460	369740	357477	384147	353084	310884	248560	270268	156155	165592	11376453	1.02473
Control55	1100215	1125890	889905	834964	809079	764071	722126	670715	569081	649291	631388	605376	417405	413191	399766	427741	401250	346379	283797	307832	174201	188686	12732349	0.915608
Control56	1184869	1203929	951079	890575	869231	816557	783460	726915	614645	695557	680078	651462	446132	444622	434510	472251	436132	372068	314879	330622	188728	204550	13712851	0.850139
Control57	979114	989309	775354	719963	704209	666170	638169	590352	511698	578051	560350	532024	360702	367618	359036	388070	362734	302534	260931	275943	154305	175853	11252489	1.03602
Control58	950468	966825	764151	709543	693501	653338	626473	577474	492352	561524	545317	520419	355568	356953	347891	381626	353589	297067	253725	267205	149688	168432	10993129	1.06047
Control59	945392	962422	754337	703853	687205	647190	624384	576395	491579	557838	544514	518584	350779	355729	344296	380048	353748	295086	258594	268236	150226	168429	10938864	1.06573
Control60	956960	970941	763059	711730	697929	656867	631115	581365	497485	564379	548541	525096	356990	360006	352732	380550	354584	297873	257150	267932	151618	167980	11052882	1.05473
Control61	897244	910136	716974	667365	652255	616103	591911	544227	465374	528950	516299	492237	334723	335509	330238	356251	335628	279211	247105	253893	142043	159685	10373361	1.12382
Control62	949899	952058	745762	688401	676376	638904	619900	568224	489517	559405	543288	515974	344334	353377	355776	387101	362581	290031	267672	270215	147775	174806	10901376	1.06939
Control63	870182	864825	673843	615478	611906	577315	563789	515577	448041	512785	497284	468769	308958	322564	323352	358373	339074	263591	250483	251749	134041	165543	9937522	1.17311
Control64	836731	854971	672157	628764	612126	576768	552279	511359	434004	494140	481964	460114	314007	313273	313191	329904	308780	264080	220990	237031	132397	146161	9695191	1.20243
Control65	1085935	1077162	840330	772338	764076	719336	702979	646520	559605	639096	620866	584358	386633	404310	406356	443653	419233	331064	308670	315481	168534	210705	12407240	0.939599
Control66	1031836	1017258	795668	721757	718634	682461	663056	607161	528274	600681	586975	554049	362816	378844	384209	419730	401849	308517	298440	297820	159929	196413	11716377	0.995003
Control67	1037922	1033488	811270	743716	736190	695021	673028	620238	532936	609322	594023	563218	373645	387963	386287	423560	400650	315998	296586	297567	162284	194830	11889742	0.980495
Control68	1003585	1004258	786459	722565	713478	673420	653869	599729	514626	589945	572648	544578	362462	373019	374600	409404	384617	306621	284150	287575	155554	186054	11503216	1.01344
Control69	892810	881379	684718	620438	619362	584073	574352	526679	459401	524979	511366	478129	311635	327867	332271	371781	352227	268933	260210	262415	138285	176102	10159412	1.14749
Control70	753480	751295	584529	537736	531981	501345	488492	446723	384452	445877	430944	407256	268919	279263	275284	310889	292273	230185	218630	218682	118042	143244	8619521	1.35249
Control71	1378074	1393282	1096309	1020664	1000711	941370	899747	834849	714096	811194	788973	753894	512122	520145	514612	543080	510515	431219	365980	391227	216730	247799	15886592	0.733816
Control72	991052	979589	761092	689214	688046	648561	637492	584257	509098	583261	567312	530202	347553	365418	369403	411357	390794	298169	286623	290823	153563	194815	11277694	1.03371
Control73	971353	953896	740719	669172	671377	635937	620766	570008	495879	567066	552607	517434	337871	355005	361955	397517	382912	289011	281788	282892	149631	189220	10994016	1.06038
Control74	948272	928698	720432	652120	654551	616558	607189	555888	483396	556090	540384	505595	328006	351166	353395	396759	379021	280993	287063	277366	147355	190140	10760437	1.0834
Control75	1164636	1242722	995203	976228	914570	857602	799541	747672	617952	690858	675558	663585	485098	453829	426076	432460	389689	389304	267224	307367	190815	175953	13863942	0.840874
Control76	1107123	1179213	944564	924624	868252	817516	759373	707817	587872	657698	639649	628633	459425	429610	401896	408480	373987	368519	254152	293013	181940	166226	13159582	0.885882
Control77	1078986	1144530	916466	890466	837775	790761	736488	687037	567083	639892	621202	610434	443837	420487	398165	388535	366078	358429	246514	285864	175811	165168	12770008	0.912907
Control78	1279913	1360154	1088181	1060360	995764	938049	874258	817724	675274	757712	739650	725284	528088	495128	463219	472169	434425	426413	291598	338786	208974	193879	15165002	0.768733
Control79	1220360	1285058	1023354	989026	929814	883749	820714	767821	633414	722810	700123	684249	491111	471827	449324	450063	414860	399360	279576	323916	196681	188421	14325631	0.813775
Control80	1011073	1073217	862434	838709	788133	744204	692459	646426	532197	598778	581753	572283	417529	389223	369345	366048	340926	335136	229609	265372	166300	151179	11972333	0.973731
Control81	1102293	1164369	929807	898396	848276	802084	747963	698667	579474	652997	634838	620450	449710	423002	401141	406231	377015	362089	252204	291590	178951	168860	12990407	0.897419
Control82	1119171	1197280	957904	940382	876057	828006	767448	727391	593487	667615	649062	636551	468220	437392	413549	419003	378690	374726	256647	295593	185662	168860	13358696	0.872678
Control83	1228226	1312618	1052989	1031386	964949	907523	842444	790541	651598	730135	711861	695198	512547	481667	448123	445527	408530	412765	271121	321960	202123	183517	14607348	0.79808
Control84	1137703	1147153	903158	836092	819551	773267	746790	687076	586988	672197	650408	621849	418123	425284	424072	459604	429362	350832	312990	322438	177340	203264	13105541	0.889535
Control85	854281	857547	671887	619731	610325	575159	557161	512345	441609	505697	490124	464012	309577	317607	317497	348424	326528	262477	237056	245075	132863	157241	9814223	1.18785
Control86	978738	977236	764369	701103	692793	652976	634248	584042	505013	578189	560978	529732	350388	361892	363431	400273	376597	298406	274761	281567	152821	183078	11202631	1.04063
Control87	1200559	1216120	957661	892617	872939	820850	788715	730346	621667	709237	691242	657321	444542	452938	447990	477740	446547	375815	320405	340970	189280	216197	13871698	0.840404
Trisomy21	1113537	1114164	874307	806979	790545	748334	725467	672062	567086	655901	635725	603313	403200	414097	406829	447388	422614	340404	307062	317460	179461	204330	12750265	0.914321

## Sheet: Commands
In this tab the commands to retrieve the intermediate (or final) NIPTeR information are given for chromosome 2 bin 14.
The commands used for chromosome 2 bin 15 are the same with the exception that all instances of '14' should be replaced by '15'
Scripts for analysis (using 87 sample control group described in case report
#Count number of reads per chromosome for control group.
bin_counts_per_chromosome_uncorrected_list <- list()
for (controlsample in 1:length(NIPT_control_group_separate$samples)){
bin_counts_per_chromosome_sample_list <- Reduce("+", data.frame(NIPT_control_group_separate$sample[[controlsample]]$autosomal_chromosome_reads))
bin_counts_per_chromosome_uncorrected_list[[length(bin_counts_per_chromosome_uncorrected_list)+1]] <- bin_counts_per_chromosome_sample_list
}
Calculate chi corrected read counts
Bin 14 chromosome 2
Observed F + R bin*
#Count combined f+r reads chr2 bin 14
chr2bin14_combfr_list <- list()
for (controlsample in 1:length(NIPT_control_group_separate$samples)){
chr2bin14_combfr_list[controlsample] <- data.frame(Reduce("+", NIPT_control_group_separate$samples[[controlsample]]$autosomal_chromosome_reads))[14][2,]
}
NIPTeR normalized observed bin counts*
#Calculate normalized observed NIPTeR bin 14 chromosome 2
mean_correction = function(m, bins_overall_mean, reads){
cor <- bins_overall_mean / sum(m)
reads * cor
}
sample_iterations <- 1:length(controlbins)
bins_overall_mean = sum(as.numeric(unlist(controlbins))) / length(controlbins)
bins_list_scaled <- lapply(sample_iterations, (function(x) mean_correction(controlbins[[x]], bins_overall_mean, controlbins[[x]])))
bins_chr2bin14_counts <- list()
for (i in 1:length(bins_list_scaled)){
bins_chr2bin14_counts[[i]] <- bins_list_scaled[[i]][2,14]
}
NIPTeR average normalized observed bin counts*
bins_scaled_expected = bins_sum_corrected / length(controlbins)
bins_scaled_expected[2,14]
chi corrected read counts*
#Chi correct controlgroup
chi_correct_combo <- NIPTeR::chi_correct(nipt_sample = NIPT_raw_sample_bin, nipt_control_group = NIPT_control_group_separate)
chi_correct_controls <- chi_correct_combo$control_group
#Get NIPTeR chi corrected value per bin
NIPTeR_chi_corr_bin_counts_chr2bin14 <- list()
for (controlsample in 1:length(chi_correct_controls$samples)){
NIPTeR_chi_corr_bin_counts_chr2bin14[controlsample] <- data.frame(Reduce("+", chi_correct_controls$samples[[controlsample]]$autosomal_chromosome_reads))[14][2,]
}
NIPTeR Chi squared values*
#Calculate chi scores
bins_chi_score = bins_list_scaled
for (i in 1:length(controlbins)) {
bins_chi_score[[i]] = (bins_scaled_expected - bins_chi_score[[i]])^2 / bins_scaled_expected
}
Reduce("+", bins_chi_score)
bins_chr2bin14_chi_score <- list()
for (i in 1:length(bins_chi_score)){
bins_chr2bin14_chi_score[[i]] <- bins_chi_score[[i]][2,14]
}
NIPTeR Sum chi squared*
Control_group_sum_chi_squared <- sum(as.numeric(unlist(bins_chr2bin14_chi_score)))
NIPTeR Normalized chi square value*
chi_sum_bins_normalized <- (Control_group_sum_chi_squared - (length(controlbins)-1)) / (sqrt( 2 * (length(controlbins)-1)))

## Sheet: Info
In this document the results of a manual and a NIPTeR calculation of the chi squared based varition reduction are listed next to each other for two bins.
One of those bins (chr2 bin 14) has a high variability and reads are corrected and the other bin (chr2 bin 15) has a low variability and reads are not corrected.
Here it can be seen that the results of both calculations give the same result for those two bins.
