# Supplementary material for: NIPTeR: an R package for fast and accurate trisomy prediction in non-invasive prenatal testing
Source: BMC Bioinformatics. 2018 Dec 17;19:531. doi: 10.1186/s12859-018-2557-8 (PMC6296037; doi:10.1186/s12859-018-2557-8)
Supplement: Supplementary file 4 — Supplemental information comparing the manual calculations for the standard Z-score, Normalized Chromosome Value, Regression-based Z-score and the Match QC with NIPTeR calculations. (XLSX 426 kb) [file 12859_2018_2557_MOESM4_ESM.xlsx]

## Sheet: ZScore calculation
Manual calculation				NIPTeR results
Controlgroup	Fraction chromosome 21	Controls Average fraction 21		> Zscore21$control_group_statistics
Control01	0.0128438	0.0129018		mean SD Shapiro_P_value
Control02	0.0128607			1.290177e-02 4.602874e-05 5.466571e-01
Control03	0.0129178	Controls Standard deviation fraction 21
Control04	0.0129059	4.60279e-05
Control05	0.0128801
Control06	0.0128136	Shapiro P-value
Control07	0.0128436	0.547004	Calculated through: http://www.statskingdom.com/320ShapiroWilk.html
Control08	0.0129093
Control09	0.0129245	Sample fraction chromosome 21
Control10	0.0128715	0.013311
Control11	0.0128685
Control12	0.0128884	Sample Z-score chromosome 21		> Zscore21$sample_Zscore
Control13	0.0128833	8.88985		[1] 8.889812
Control14	0.012956
Control15	0.0129106
Control16	0.012928	Conclusion
Control17	0.0128371	There are very small differences that can be explained by rounding off chromosomal fractions in the excel table
Control18	0.0129147
Control19	0.0128991
Control20	0.012855
Control21	0.0129124
Control22	0.0129386
Control23	0.0129239
Control24	0.0128157
Control25	0.0129142
Control26	0.0128885
Control27	0.0129429
Control28	0.0129842
Control29	0.0130012
Control30	0.0129697
Control31	0.0128371
Control32	0.0129522
Control33	0.0129696
Control34	0.0129647
Control35	0.0129839
Control36	0.0129175
Control37	0.012895
Control38	0.0128616
Control39	0.0128942
Control40	0.0129009
Control41	0.0128456
Control42	0.0129368
Control43	0.0129228
Control44	0.0128637
Control45	0.0129013
Control46	0.0128632
Control47	0.0128595
Control48	0.0128318
Control49	0.0129437
Control50	0.0128979
Control51	0.0129351
Control52	0.0129077
Control53	0.0129363
Control54	0.0128942
Control55	0.0128824
Control56	0.012899
Control57	0.0129387
Control58	0.0128671
Control59	0.0129142
Control60	0.0129071
Control61	0.0129028
Control62	0.0128519
Control63	0.0127666
Control64	0.0128965
Control65	0.0128102
Control66	0.0129148
Control67	0.0129213
Control68	0.0128246
Control69	0.0128949
Control70	0.0129458
Control71	0.0129075
Control72	0.0129512
Control73	0.0129032
Control74	0.0129432
Control75	0.0128776
Control76	0.0129701
Control77	0.0129442
Control78	0.0129034
Control79	0.0128945
Control80	0.0129422
Control81	0.0129601
Control82	0.0129597
Control83	0.0129616
Control84	0.012821
Control85	0.0128539
Control86	0.0129447
Control87	0.0128588

## Sheet: scripts Zscore
library(NIPTeR)
#Function to calculate chromosomal fraction
calculate_chromfocus_fraction <- function(sample_name, chrom_focus) {
Bin_counts_sample <- Reduce("+", data.frame(sample_name$autosomal_chromosome_reads))
Bin_counts_chromfocus <- Bin_counts_sample[[chrom_focus]]
Bin_counts_all <- Reduce("+", Bin_counts_sample)
Fraction_chromfocus <- Bin_counts_chromfocus / Bin_counts_all
}
#load sample
NIPT_raw_sample_bin <- readRDS( file = "PATH/TO//Trisomy21.rds")
#load control group
NIPT_control_group_separate <- readRDS( file = "PATH/TO/NIPTeR_cleaned_87_control_group.rds" )
#Prepare sample by doing variation reduction
#do bin gc correction on sample and control group
NIPT_bingc_sample <- gc_correct(nipt_object = NIPT_raw_sample_bin, method = "bin")
NIPT_bingc_controls <- gc_correct(nipt_object = NIPT_control_group_separate, method = "bin")
#Chi correct controgroup
chi_correct_combo <- chi_correct(nipt_sample = NIPT_bingc_sample, nipt_control_group = NIPT_bingc_controls)
NIPT_chi_correct_sample <- chi_correct_combo$sample
NIPT_chi_correct_controls <- chi_correct_combo$control_group
#Perform NIPTeR Zscore calculaton
Zcalculation21 <- calculate_z_score(nipt_sample = NIPT_chi_correct_sample,
nipt_control_group = NIPT_chi_correct_controls, chromo_focus = 21)
Zscore21 <- Zcalculation21$sample_Zscore
Controls_statistics <- Zcalculation21$control_group_statistics
#Get fraction chromosome 21 for sample (for manual comparison)
Sample_chr21_frac <- calculate_chromfocus_fraction(sample_name = NIPT_chi_correct_sample, chrom_focus = 21)
#Get fraction chromosome 21 for all control samples (for manual comparison)
controls_chr21_frac_list <- list()
for (controlsample in 1:length(NIPT_chi_correct_controls$samples)){
frac21 <- calculate_chromfocus_fraction(sample_name = NIPT_chi_correct_controls$samples[[controlsample]], chrom_focus = 21)
controls_chr21_frac_list[controlsample] <- frac21
}

## Sheet: NCV calculation
Manual calculation	given selected denominator chromosomes			NIPTeR results
Controlgroup	Fraction chromosome 21 compared to denominators	Controls Average fraction 21 compared to denominators			NCVcalculation21$denominators
Control01	0.0525561	0.052777		NCVcalculation21$control_group_statistics	10 14 15 19 2 20
Control02	0.0526271			mean SD Shapiro_Wilk_P_value
Control03	0.0528745	Controls Standard deviation fraction 21 compared to denominators		0.0527769638 0.0001776921 0.8309610342
Control04	0.0527762	0.000177692
Control05	0.0526969
Control06	0.0524785	Shapiro P-value
Control07	0.0525898	0.830981	Calculated through: http://www.statskingdom.com/320ShapiroWilk.html
Control08	0.0528242
Control09	0.0528446	Sample fraction chromosome 21 compared to denominators
Control10	0.0526795	0.0544381
Control11	0.0525995
Control12	0.0527019	Sample NCV chromosome 21		NCVcalculation21$sample_score
Control13	0.0526947	9.34854		9.348512
Control14	0.0529813
Control15	0.052749
Control16	0.0528891	Conclusion
Control17	0.0525095	There are very small differences that can be explained by rounding off chromosomal fractions in the excel table
Control18	0.0527473	The denominators are selected based on a brute force method. All possible combinations of denominators are analyzed for controls statistics.
Control19	0.0527576	The denominator set giving the lowest CV (SD/mean) is used as the final prediction set.
Control20	0.0525531	Therefore, this comparison of manual calculation with NIPTeR results for the control group statistics can be extrapolated to other denominator sets.
Control21	0.0528895
Control22	0.0529256
Control23	0.0528626
Control24	0.0524874
Control25	0.0527917
Control26	0.0527421
Control27	0.0528272
Control28	0.053164
Control29	0.0532082
Control30	0.0529904
Control31	0.0525748
Control32	0.0529276
Control33	0.05293
Control34	0.0530665
Control35	0.0530666
Control36	0.0528347
Control37	0.0527807
Control38	0.0526425
Control39	0.0527613
Control40	0.0527655
Control41	0.0525909
Control42	0.0529455
Control43	0.0528451
Control44	0.0526333
Control45	0.0527156
Control46	0.052652
Control47	0.05262
Control48	0.0524971
Control49	0.0527889
Control50	0.0527754
Control51	0.0529745
Control52	0.0527163
Control53	0.0529167
Control54	0.0528032
Control55	0.0527301
Control56	0.0527944
Control57	0.0529047
Control58	0.0526955
Control59	0.052871
Control60	0.0528257
Control61	0.052805
Control62	0.0525706
Control63	0.052208
Control64	0.05272
Control65	0.0524182
Control66	0.0528713
Control67	0.0528972
Control68	0.0524686
Control69	0.0528103
Control70	0.0529009
Control71	0.0527853
Control72	0.052985
Control73	0.0528058
Control74	0.0529115
Control75	0.0526846
Control76	0.0530056
Control77	0.0529095
Control78	0.0527576
Control79	0.0526653
Control80	0.0529788
Control81	0.0529976
Control82	0.0529705
Control83	0.0530317
Control84	0.0524614
Control85	0.0526467
Control86	0.0530134
Control87	0.0526502

## Sheet: Scripts NCV
library(NIPTeR)
#Function to calculate chromosomal fraction compared to set of six denominators
calculate_chromfocus_fraction <- function(sample_name, chrom_focus, denominator1,
denominator2, denominator3, denominator4,
denominator5, denominator6) {
Bin_counts_sample <- Reduce("+", data.frame(sample_name$autosomal_chromosome_reads))
Bin_counts_chromfocus <- Bin_counts_sample[[chrom_focus]]
Bin_counts_denominator1 <- Bin_counts_sample[[denominator1]]
Bin_counts_denominator2 <- Bin_counts_sample[[denominator2]]
Bin_counts_denominator3 <- Bin_counts_sample[[denominator3]]
Bin_counts_denominator4 <- Bin_counts_sample[[denominator4]]
Bin_counts_denominator5 <- Bin_counts_sample[[denominator5]]
Bin_counts_denominator6 <- Bin_counts_sample[[denominator6]]
Bin_counts_denominators <- sum(Bin_counts_denominator1, Bin_counts_denominator2,
Bin_counts_denominator3, Bin_counts_denominator4,
Bin_counts_denominator5, Bin_counts_denominator6)
Fraction_chromfocus <- Bin_counts_chromfocus / Bin_counts_denominators
}
#load sample
NIPT_raw_sample_bin <- readRDS( file = "PATH/TO//Trisomy21.rds")
#load control group
NIPT_control_group_separate <- readRDS( file = "PATH/TO/NIPTeR_cleaned_87_control_group.rds" )
#Prepare sample by doing variation reduction
#do bin gc correction on sample and control group
NIPT_bingc_sample <- gc_correct(nipt_object = NIPT_raw_sample_bin, method = "bin")
NIPT_bingc_controls <- gc_correct(nipt_object = NIPT_control_group_separate, method = "bin")
#Chi correct controgroup
chi_correct_combo <- chi_correct(nipt_sample = NIPT_bingc_sample, nipt_control_group = NIPT_bingc_controls)
NIPT_chi_correct_sample <- chi_correct_combo$sample
NIPT_chi_correct_controls <- chi_correct_combo$control_group
#Create NCV template with a maximum of 9 denominator chromosomes
#NCV_template_21 <- prepare_ncv(nipt_control_group = NIPT_chi_correct_controls,
# chr_focus = 21, max_elements = 9, use_test_train_set = F)
#Perform NIPTeR Zscore calculaton
NCVcalculation21 <- calculate_ncv_score(nipt_sample = NIPT_chi_correct_sample, ncv_template = NCV_template_21)
NCV21 <- NCVcalculation21$sample_score
Controls_statistics <- NCVcalculation21$control_group_statistics
Denominators <- NCVcalculation21$denominators
#Get fraction chromosome 21 for sample (for manual comparison)
Sample_chr21_frac <- calculate_chromfocus_fraction(sample_name = NIPT_chi_correct_sample, chrom_focus = 21,
denominator1 = 10, denominator2 = 14, denominator3 = 15,
denominator4 = 19, denominator5 = 2, denominator6 = 20)
#Get fraction chromosome 21 for all control samples (for manual comparison)
controls_chr21_frac_list <- list()
for (controlsample in 1:length(NIPT_chi_correct_controls$samples)){
frac21 <- calculate_chromfocus_fraction(sample_name = NIPT_chi_correct_controls$samples[[controlsample]], chrom_focus = 21,
denominator1 = 10, denominator2 = 14, denominator3 = 15,
denominator4 = 19, denominator5 = 2, denominator6 = 20)
controls_chr21_frac_list[controlsample] <- frac21
}

## Sheet: RBZ calculation
Regression modelcalculations using IBM spss Statistics for first two prediction sets
The input are the chromosomal fractions as listed on the 'sep f+r RC bingc and chi' tab
First, using 'Transform - Compute Variable' the variable Chr21Sum is created using numeric expression Chr21F + Chr21R
Then using 'Analyze - Regression - Linear' regression is performed
SPSS Prediction set 1
REGRESSION
/MISSING LISTWISE
/STATISTICS COEFF OUTS R ANOVA
/CRITERIA=PIN(0.05) POUT(0.10)
/NOORIGIN
/DEPENDENT Chr21Sum
/METHOD=FORWARD Chr1F Chr2F Chr3F Chr4F Chr5F Chr6F Chr7F Chr8F Chr9F Chr10F Chr11F Chr12F Chr14F
Chr15F Chr16F Chr17F Chr19F Chr20F Chr22F Chr1R Chr2R Chr3R Chr4R Chr5R Chr6R Chr7R Chr8R Chr9R
Chr10R Chr11R Chr12R Chr14R Chr15R Chr16R Chr17R Chr19R Chr20R Chr22R.
Coefficientsa																		Constant	4R	3F	16R	1R
Model		Unstandardized Coefficients		Standardized Coefficients	t	Sig.												0.0364599	-0.186215	-0.176413	-0.306838	-0.146376
		B	Std. Error	Beta
1	(Constant)	0.0194646	0.00198952		9.78357	1.40392e-15										Samplefraction predictor chromsome			0.0344829	0.0367934	0.0145112	0.0424736
	Chr4R	-0.189998	0.0575973	-0.336882	-3.29872	0.00141983
2	(Constant)	0.0245025	0.00305383		8.02351	5.443e-12										Predicted fraction total reads chromosome 21			0.0128781
	Chr4R	-0.18179	0.0565478	-0.322329	-3.2148	0.00185309										Observed fraction total reads chromosome 21			0.0133109
	Chr3F	-0.144926	0.0676381	-0.214832	-2.14266	0.0350339										Ratio observed / predicted			1.03361
3	(Constant)	0.0283784	0.00340541		8.33334	1.40774e-12
	Chr4R	-0.156087	0.0561823	-0.276756	-2.77823	0.00675697
	Chr3F	-0.193524	0.0690986	-0.286873	-2.80069	0.0063423
	Chr16R	-0.205077	0.0876269	-0.242606	-2.34034	0.0216664
4	(Constant)	0.0364599	0.00442169		8.24569	2.27577e-12
	Chr4R	-0.186215	0.0552414	-0.330176	-3.37094	0.00114451		The fourth model has four predictors (as used in NIPTeR)
	Chr3F	-0.176413	0.066863	-0.261508	-2.63842	0.0099648		The regression model is:			0.036 - 0.186 Chr4R - 0.176 Chr3F - 0.307 Chr16R - 0.146 Chr1R
	Chr16R	-0.306838	0.0923025	-0.362989	-3.32427	0.00132702
	Chr1R	-0.146376	0.0536952	-0.295334	-2.72605	0.00783536
a. Dependent Variable: Chr21Sum
																		Ratio predicted/observed fraction total reads chromsome 21 for control samples given prediction model 1
																		Control01	1.00005		Mean control group	1
																		Control02	0.996993		SD control group	0.00303389
																		Control03	1.00035
																		Control04	1.00159
																		Control05	1.00038
																		Control06	0.997785
																		Control07	0.997156
																		Control08	1.00203
																		Control09	1.00139
																		Control10	1.00017
																		Control11	0.995562
																		Control12	0.998957
																		Control13	0.999416
																		Control14	1.00163
																		Control15	0.999279
																		Control16	1.00299
																		Control17	0.997693
																		Control18	0.998996
																		Control19	0.997633
																		Control20	0.996201
																		Control21	1.00184
																		Control22	1.00127
																		Control23	1.00229
																		Control24	0.993262
																		Control25	1.00262
																		Control26	0.998948
																		Control27	1.00227
																		Control28	1.00666
																		Control29	1.00631
																		Control30	1.00232
																		Control31	0.995669
																		Control32	1.00106
																		Control33	1.00164
																		Control34	1.00385
																		Control35	1.006
																		Control36	1.00238
																		Control37	0.998383
																		Control38	0.99645
																		Control39	0.998791
																		Control40	1.00321
																		Control41	0.996515
																		Control42	1.00349
																		Control43	1.00212
																		Control44	0.998517
																		Control45	0.99749
																		Control46	0.996505
																		Control47	0.997146
																		Control48	0.994433
																		Control49	1.00005
																		Control50	0.999709
																		Control51	1.00229
																		Control52	0.999081
																		Control53	1.00442
																		Control54	0.999088
																		Control55	0.999809
																		Control56	0.998883
																		Control57	1.00342
																		Control58	0.999265
																		Control59	1.00314
																		Control60	0.997316
																		Control61	0.999668
																		Control62	0.997374
																		Control63	0.990471
																		Control64	0.997993
																		Control65	0.996084
																		Control66	1.00282
																		Control67	1.00098
																		Control68	0.996601
																		Control69	1.00028
																		Control70	0.999412
																		Control71	1.00229
																		Control72	1.00455
																		Control73	0.999119
																		Control74	1.0024
																		Control75	0.994672
																		Control76	1.00326
																		Control77	1.0009
																		Control78	0.998035
																		Control79	0.999634
																		Control80	1.00323
																		Control81	1.00206
																		Control82	1.00131
																		Control83	1.00416
																		Control84	0.995254
																		Control85	0.999685
																		Control86	1.00443
> RBZ21$models[[1]]																		Control87	0.999178
Call:								NIPTeR results prediction chromosome 21
lm(formula = chr.of.interest.fractions ~ ., data = control.samples)									Prediction_set_1
								Z_score_sample	11.1886612119479				RBZ prediction model 1 SPSS/Excel calculation					11.078
Residuals:								CV	0.0030131				Coeffience of variation					0.00303389
Min 1Q Median 3Q Max								cv_types	Practical_CV
-1.2415209286e-04 -2.5993799271e-05 -2.3140237834e-06 2.8170642725e-05 9.1137513745e-05								P_value_shapiro	0.648554528585769				P-value shapiro		Calculated through: http://www.statskingdom.com/320ShapiroWilk.html			0.696712
								Predictor_chromosomes	4R 3F 16R 1R				Predictor chromosomes					4R	3F	16R	1R
Coefficients:								Mean_test_set	0.999999998844699				Mean controls					1
Estimate Std. Error t value Pr(>|t|)								CV_train_set	0.00301575
(Intercept) 0.0376436714440 0.0045215824815 8.32533 1.5812e-12 ***													Intercept					0.0364599
`4R` -0.2004239711665 0.0564574139381 -3.55000 0.00064109 ***													4R					-0.186215
`3F` -0.1652468940966 0.0669439711102 -2.46844 0.01564889 *													3F					-0.176413
`16R` -0.3216204135625 0.0927108458280 -3.46907 0.00083501 ***													16R					-0.306838
`1R` -0.1673938935505 0.0568438825846 -2.94480 0.00420388 **													1R					-0.146376
---
Signif. codes: 0 ‘***’ 0.001 ‘**’ 0.01 ‘*’ 0.05 ‘.’ 0.1 ‘ ’ 1
Residual standard error: 3.980575226e-05 on 82 degrees of freedom
Multiple R-squared: 0.28690266612, Adjusted R-squared: 0.25211743032
F-statistic: 8.2478286987 on 4 and 82 DF, p-value: 1.2163383714e-05
Conclusion: NIPTeR makes slightly different estimates for the model, resulting in small differences between NIPTeR and SPSS/Excel results, probably because of the limited number of decimals used in the SPSS/Excel calculation
SPSS Prediction set 2
For prediction set two the chromosomes used in prediction set 1 are removed.
REGRESSION
/MISSING LISTWISE
/STATISTICS COEFF OUTS R ANOVA
/CRITERIA=PIN(0.05) POUT(0.10)
/NOORIGIN
/DEPENDENT Chr21Sum
/METHOD=FORWARD Chr1F Chr2F Chr4F Chr5F Chr6F Chr7F Chr8F Chr9F Chr10F Chr11F Chr12F Chr14F
Chr15F Chr16F Chr17F Chr19F Chr20F Chr22F Chr2R Chr3R Chr5R Chr6R Chr7R Chr8R Chr9R Chr10R Chr11R
Chr12R Chr14R Chr15R Chr17R Chr19R Chr20R Chr22R.
Coefficientsa
Model		Unstandardized Coefficients		Standardized Coefficients	t	Sig.												Constant	10F	4F	22R	3R
		B	Std. Error	Beta														0.019454	0.21228	-0.138412	-0.328225	-0.132839
1	(Constant)	0.00807829	0.00194898		4.14487	8.00621e-05
	Chr10F	0.196154	0.0792579	0.25926	2.47488	0.0153145										Samplefraction predictor chromsome			0.0246889	0.0344398	0.00638746	0.0367198
2	(Constant)	0.0132518	0.00283801		4.6694	1.13388e-05
	Chr10F	0.19166	0.0770499	0.25332	2.48748	0.0148428										Predicted fraction total reads chromosome 21			0.0129537
	Chr4F	-0.1466	0.0598867	-0.249295	-2.44796	0.0164489										Observed fraction total reads chromosome 21			0.0133109
3	(Constant)	0.0139262	0.0028082		4.95909	3.70274e-06										Ratio observed / predicted			1.02758
	Chr10F	0.240112	0.0794435	0.317361	3.02243	0.00333432
	Chr4F	-0.147238	0.0588338	-0.25038	-2.50261	0.0142901
	Chr22R	-0.286254	0.142486	-0.210904	-2.009	0.047788
4	(Constant)	0.019454	0.00390136		4.98646	3.37922e-06		The fourth model has four predictors (as used in NIPTeR)
	Chr10F	0.21228	0.0792653	0.280575	2.6781	0.00894279		The regression model is:			0.019 + 0.212 Chr10F - 0.138 Chr4F -0.328 Chr22R - 0.133 Chr3R
	Chr4F	-0.138412	0.0579612	-0.235371	-2.38801	0.0192383
	Chr22R	-0.328225	0.141525	-0.241828	-2.3192	0.0228731
	Chr3R	-0.132839	0.0662969	-0.204984	-2.0037	0.0484041
a. Dependent Variable: Chr21Sum
																		Ratio predicted/observed fraction total reads chromsome 21 for control samples given prediction model 1
																		Control01	0.998421		Mean control group	1
																		Control02	0.996525		SD control group	0.00317396
																		Control03	1.00078
																		Control04	1.00015
																		Control05	0.997817
																		Control06	0.995861
																		Control07	0.998785
																		Control08	0.998483
																		Control09	1.00291
																		Control10	1.00239
																		Control11	0.997064
																		Control12	0.999946
																		Control13	0.998642
																		Control14	1.00329
																		Control15	1.00073
																		Control16	1.00208
																		Control17	0.994167
																		Control18	1.00029
																		Control19	0.997591
																		Control20	0.994946
																		Control21	0.99874
																		Control22	1.00178
																		Control23	1.00111
																		Control24	0.996792
																		Control25	1.00024
																		Control26	0.999404
																		Control27	1.00178
																		Control28	1.0051
																		Control29	1.00505
																		Control30	1.00199
																		Control31	0.996153
																		Control32	1.00206
																		Control33	1.00195
																		Control34	1.00289
																		Control35	1.00458
																		Control36	1.00021
																		Control37	1.00091
																		Control38	0.996572
																		Control39	0.999726
																		Control40	1.0005
																		Control41	0.9964
																		Control42	1.00364
																		Control43	1.00203
																		Control44	0.997119
																		Control45	0.999113
																		Control46	0.996191
																		Control47	0.996749
																		Control48	0.992708
																		Control49	1.00133
																		Control50	0.997784
																		Control51	1.00503
																		Control52	0.997993
																		Control53	1.00429
																		Control54	0.998481
																		Control55	0.999844
																		Control56	0.999218
																		Control57	1.00091
																		Control58	1.00071
																		Control59	1.00098
																		Control60	1.00047
																		Control61	1.00133
																		Control62	0.998196
																		Control63	0.989801
																		Control64	0.998678
																		Control65	0.993542
																		Control66	1.00278
																		Control67	1.00276
																		Control68	0.994915
																		Control69	1.00115
																		Control70	1.00291
																		Control71	1.00027
																		Control72	1.00502
																		Control73	1.00098
																		Control74	1.00454
																		Control75	0.998299
																		Control76	1.00529
																		Control77	1.0025
																		Control78	0.998129
																		Control79	0.997728
																		Control80	1.00412
																		Control81	1.00339
																		Control82	1.00397
																		Control83	1.00308
																		Control84	0.994288
																		Control85	0.998966
																		Control86	1.00424
> RBZ21$models[[2]]																		Control87	0.999704
Call:								NIPTeR results prediction chromosome 21
lm(formula = chr.of.interest.fractions ~ ., data = control.samples)									Prediction_set_2
								Z_score_sample	8.67800095395375				RBZ prediction model 1 SPSS/Excel calculation					8.6889
Residuals:								CV	0.00316422				Coeffience of variation					0.00317396
Min 1Q Median 3Q Max								cv_types	Practical_CV
-1.3125604458e-04 -2.4574713314e-05 4.3475652509e-06 2.9577036415e-05 7.0706375543e-05								P_value_shapiro	0.084340782326797				P-value shapiro		Calculated through: http://www.statskingdom.com/320ShapiroWilk.html			0.10323
								Predictor_chromosomes	10F 4F 22R 3R				Predictor chromosomes					10F	4F	22R	3R
Coefficients:								Mean_test_set	1.00000000071775				Mean controls					1
Estimate Std. Error t value Pr(>|t|)								CV_train_set	0.00316962
(Intercept) 0.0195535545461 0.0038884897752 5.02857 2.8584e-06 ***													Intercept					0.019454
`10F` 0.2218301463356 0.0801553816131 2.76750 0.0069804 **													10F					0.21228
`4F` -0.1341787579003 0.0577972937463 -2.32154 0.0227399 *													4F					-0.138412
`22R` -0.3391374360674 0.1416778126697 -2.39372 0.0189611 *													22R					-0.328225
`3R` -0.1440264372912 0.0679398031732 -2.11991 0.0370367 *													3R					-0.132839
---
Signif. codes: 0 ‘***’ 0.001 ‘**’ 0.01 ‘*’ 0.05 ‘.’ 0.1 ‘ ’ 1
Residual standard error: 4.1809391688e-05 on 82 degrees of freedom
Multiple R-squared: 0.21330780987, Adjusted R-squared: 0.17493258108
F-statistic: 5.5584765645 on 4 and 82 DF, p-value: 0.00052096418897
Conclusion: NIPTeR makes slightly different estimates for the model, resulting in small differences between NIPTeR and SPSS/Excel results, probably because of the limited number of decimals used in the SPSS/Excel calculation

## Sheet: RBZ scripts
library(NIPTeR)
#load sample
NIPT_raw_sample_bin <- readRDS( file = "PATH/TO//Trisomy21.rds")
#load control group
NIPT_control_group_separate <- readRDS( file = "PATH/TO/NIPTeR_cleaned_87_control_group.rds" )
#Prepare sample by doing variation reduction
#do bin gc correction on sample and control group
NIPT_bingc_sample <- gc_correct(nipt_object = NIPT_raw_sample_bin, method = "bin")
NIPT_bingc_controls <- gc_correct(nipt_object = NIPT_control_group_separate, method = "bin")
#Chi correct controgroup
chi_correct_combo <- chi_correct(nipt_sample = NIPT_bingc_sample, nipt_control_group = NIPT_bingc_controls)
NIPT_chi_correct_sample <- chi_correct_combo$sample
NIPT_chi_correct_controls <- chi_correct_combo$control_group
#Get whole chromosome counts forward and reverse separate after bin and chi correction for all samples
forward_bin_counts_per_chromosome_bingc_chi_corrected_separate_list <- list()
reverse_bin_counts_per_chromosome_bingc_chi_corrected_separate_list <- list()
for (controlsample in 1:length(NIPT_chi_correct_controls$samples)){
forward_bin_counts_per_chromosome_sample_list <- Reduce("+", data.frame(NIPT_chi_correct_controls$sample[[controlsample]]$autosomal_chromosome_reads[[1]]))
reverse_bin_counts_per_chromosome_sample_list <- Reduce("+", data.frame(NIPT_chi_correct_controls$sample[[controlsample]]$autosomal_chromosome_reads[[2]]))
forward_bin_counts_per_chromosome_bingc_chi_corrected_separate_list[[length(forward_bin_counts_per_chromosome_bingc_chi_corrected_separate_list)+1]] <- forward_bin_counts_per_chromosome_sample_list
reverse_bin_counts_per_chromosome_bingc_chi_corrected_separate_list[[length(reverse_bin_counts_per_chromosome_bingc_chi_corrected_separate_list)+1]] <- reverse_bin_counts_per_chromosome_sample_list
}
#for (i in 1:length(forward_bin_counts_per_chromosome_bingc_chi_corrected_separate_list)){print(forward_bin_counts_per_chromosome_bingc_chi_corrected_separate_list[[i]])}
#for (i in 1:length(reverse_bin_counts_per_chromosome_bingc_chi_corrected_separate_list)){print(reverse_bin_counts_per_chromosome_bingc_chi_corrected_separate_list[[i]])}
RBZ21 <- perform_regression(nipt_sample = NIPT_chi_correct_sample, nipt_control_group = NIPT_chi_correct_controls, chromo_focus = 21, use_test_train_set = F)
RBZ21_results <- RBZ21$prediction_statistics
#Get sample separate bingc and chi squared corrected separate read counts
Sample_bingc_chi_corrected_read_counts_forward <- Reduce("+", data.frame(NIPT_chi_correct_sample$autosomal_chromosome_reads[[1]]))
Sample_bingc_chi_corrected_read_counts_reverse <- Reduce("+", data.frame(NIPT_chi_correct_sample$autosomal_chromosome_reads[[2]]))

## Sheet: MatchQC
MatchQC score between sample and control samples																																																NIPTeR Match QC scores
	Chr1F	Chr2F	Chr3F	Chr4F	Chr5F	Chr6F	Chr7F	Chr8F	Chr9F	Chr10F	Chr11F	Chr12F	Chr13F	Chr14F	Chr15F	Chr16F	Chr17F	Chr18F	Chr19F	Chr20F	Chr21F	Chr22F	Chr1R	Chr2R	Chr3R	Chr4R	Chr5R	Chr6R	Chr7R	Chr8R	Chr9R	Chr10R	Chr11R	Chr12R	Chr13R	Chr14R	Chr15R	Chr16R	Chr17R	Chr18R	Chr19R	Chr20R	Chr21R	Chr22R	sum MatchQC	Overall Match QC score			Match_score
Control01	2.5767e-10	3.29496e-10	5.1686e-09	1.90004e-08	1.75811e-09	4.63731e-09	9.11229e-09	2.81651e-09	1.19284e-08	3.9053e-08	1.30945e-09	1.73284e-09	3.55766e-09	7.17869e-09	5.75716e-16	4.33094e-11	1.01303e-09	2.83326e-10	6.02711e-10	8.8979e-10	7.09751e-08	1.00722e-09	5.41659e-09	5.2009e-09	2.04176e-09	3.32538e-08	1.02386e-08	3.61922e-10	1.73999e-08	1.93844e-10	3.41359e-08	3.80779e-09	2.36866e-08	1.10063e-08	8.1332e-10	3.9791e-10	1.4885e-09	6.34125e-09	1.83963e-09	1.08743e-10	1.90473e-08	3.47119e-09	4.02957e-08	4.72648e-09	2.91895e-07	3.65094e-07		Control01	2.90945e-07
Control02	8.49578e-09	1.94076e-08	3.2635e-09	1.29561e-08	2.34178e-08	1.47731e-09	3.55598e-08	4.60357e-09	3.19774e-08	5.08452e-09	2.53805e-09	8.35232e-09	1.1499e-09	7.72488e-09	6.66216e-11	4.12145e-11	9.53471e-09	1.22557e-08	2.24705e-08	3.16654e-10	6.14294e-08	4.42173e-11	2.22604e-08	3.81399e-10	4.40989e-09	2.04656e-10	1.37644e-08	2.91555e-08	3.73335e-11	4.52492e-10	2.89943e-08	1.47149e-09	2.72734e-08	6.08363e-12	6.27321e-09	1.76778e-10	2.23263e-10	6.6208e-10	2.11593e-09	8.5068e-09	5.87822e-13	4.91036e-09	4.09675e-08	6.62712e-10	3.34496e-07			Control02	3.34789e-07
Control03	2.86527e-08	4.41558e-08	5.23838e-09	2.91946e-08	5.01765e-08	2.21134e-08	8.912e-09	6.88349e-10	1.81001e-08	6.77211e-09	1.87341e-11	5.99836e-10	1.00352e-08	3.9649e-12	3.41079e-09	2.79331e-10	2.28984e-08	2.11325e-09	3.61526e-08	6.60106e-09	5.49008e-08	1.37155e-10	3.48594e-08	4.05585e-12	4.43313e-10	5.91848e-09	1.62542e-08	7.66883e-09	2.01864e-11	6.07164e-10	3.14014e-08	1.27862e-11	1.61791e-08	1.43729e-11	1.55227e-08	8.50845e-10	2.11265e-09	9.31201e-10	5.61313e-09	6.0752e-09	8.27901e-09	1.97027e-09	2.52238e-08	5.47523e-10	4.17794e-07			Control03	4.15518e-07
Control04	5.02646e-09	1.26064e-09	2.21674e-08	4.59449e-09	4.69467e-08	6.78732e-09	4.82855e-09	2.27539e-11	1.0115e-09	3.40463e-08	4.39321e-09	8.23508e-09	5.81813e-09	7.6502e-09	3.83768e-09	2.417e-09	3.82793e-09	1.44977e-09	2.77744e-08	1.89312e-12	4.84163e-08	7.25537e-09	4.20588e-08	5.95214e-08	5.13586e-12	8.29895e-09	2.54106e-08	9.57274e-10	3.82694e-12	2.33511e-09	1.83264e-09	3.94113e-10	1.4333e-08	7.72334e-10	6.37264e-09	2.6533e-10	1.1122e-08	1.09158e-08	1.07995e-12	9.23076e-11	7.51665e-08	2.91778e-09	3.42441e-08	2.19984e-11	4.48418e-07			Control04	4.46297e-07
Control05	1.62219e-08	4.79437e-09	8.85369e-10	4.8247e-10	2.51075e-08	1.5559e-08	1.89991e-10	1.72393e-10	6.46746e-09	6.29363e-09	5.74412e-09	2.38518e-10	2.29768e-10	3.42115e-09	1.58362e-09	4.16458e-09	7.72186e-09	1.56996e-09	1.52493e-08	2.39182e-10	5.62771e-08	5.5356e-09	6.83868e-08	1.38546e-08	1.75084e-08	2.02681e-08	2.68543e-08	2.08508e-08	3.67767e-09	1.04997e-08	4.56053e-09	5.90919e-09	2.47867e-08	1.50046e-09	1.86624e-09	5.47699e-10	8.19593e-09	4.2134e-09	3.13742e-09	1.04257e-08	5.76494e-08	7.50886e-09	3.74999e-08	5.94144e-10	4.20576e-07			Control05	4.21222e-07
Control06	1.26151e-08	1.07354e-09	6.55356e-10	6.47868e-08	1.38832e-09	7.09455e-11	1.69641e-10	5.40553e-10	2.72995e-08	2.25474e-08	4.4704e-10	1.11714e-09	4.37528e-12	1.36454e-08	4.24698e-09	8.64435e-09	1.17332e-08	8.4365e-09	9.44928e-09	2.62337e-11	9.36674e-08	2.17133e-11	1.69486e-08	2.9978e-08	1.09906e-10	6.34613e-08	4.70633e-10	5.38026e-10	2.78593e-09	3.76317e-09	3.98293e-08	1.32455e-12	5.26609e-09	1.11267e-10	3.30211e-10	9.22672e-10	8.67165e-12	1.7156e-09	9.6659e-09	3.18787e-08	3.4587e-09	2.46447e-09	3.65861e-08	4.14155e-09	3.6612e-07			Control06	3.65938e-07
Control07	2.40591e-08	2.84818e-10	2.45433e-08	4.0385e-08	3.48988e-08	2.24432e-09	4.57258e-09	1.50686e-08	4.19413e-08	6.53406e-09	2.84477e-10	3.08109e-11	6.42959e-11	2.88071e-10	1.68976e-08	1.78251e-08	8.45076e-09	4.15767e-09	1.56779e-08	2.87241e-10	7.56664e-08	5.32132e-10	5.1917e-08	4.40221e-08	2.89533e-10	4.35928e-08	2.38996e-09	4.66908e-09	6.02969e-10	3.59371e-12	3.24144e-08	2.38486e-09	6.89515e-10	8.25715e-14	1.75359e-09	1.38656e-09	2.10805e-10	4.24791e-09	8.65851e-09	1.70374e-09	3.02723e-10	2.36142e-10	3.69698e-08	2.07276e-08	4.73552e-07			Control07	4.70634e-07
Control08	3.83259e-10	1.20916e-08	1.47039e-10	1.24315e-11	2.45722e-08	1.43348e-08	1.60071e-08	7.04862e-09	1.0471e-08	1.28178e-08	1.96619e-09	6.01562e-09	4.18624e-11	8.38568e-11	1.84044e-10	1.93268e-10	8.69418e-09	2.78204e-09	2.83507e-10	1.57117e-09	5.95872e-08	5.19458e-10	1.10029e-08	1.2911e-08	1.39653e-12	3.86559e-09	1.7581e-08	5.24647e-12	5.00494e-09	8.69975e-11	2.68155e-08	6.88133e-09	3.25978e-09	7.162e-09	1.14166e-09	7.52339e-12	8.76472e-12	1.19005e-10	4.03171e-11	1.85122e-08	1.4721e-08	3.60342e-09	2.48207e-08	1.20122e-13	2.30475e-07			Control08	2.3474e-07
Control09	2.08206e-08	1.43291e-08	2.43174e-08	2.24202e-08	3.24006e-08	9.05679e-09	6.31011e-09	2.18103e-08	1.6015e-08	1.0063e-08	1.62142e-08	2.0047e-08	2.87607e-09	4.22012e-09	1.0535e-08	5.84217e-10	1.42881e-08	4.08742e-10	8.47327e-09	4.64389e-09	4.37172e-08	2.71369e-09	4.91098e-08	1.94647e-08	2.74035e-10	8.09018e-10	9.72013e-09	1.44793e-09	3.30967e-10	2.3114e-08	1.08126e-08	1.42184e-10	5.90071e-08	1.90559e-10	1.28629e-10	9.89606e-09	2.0431e-09	7.25077e-09	6.01622e-09	3.76402e-09	8.02648e-08	1.45573e-08	3.14447e-08	6.68179e-09	5.60396e-07			Control09	5.51141e-07
Control10	6.79892e-10	2.00322e-09	8.76101e-09	7.9347e-08	1.24562e-08	1.55744e-09	1.41323e-08	1.04003e-09	1.80951e-08	2.76193e-08	1.86714e-08	7.40602e-10	3.75816e-11	6.88002e-09	5.12231e-09	4.21261e-09	1.28254e-08	4.31449e-12	6.95349e-09	7.4757e-10	6.25366e-08	2.01509e-10	7.8042e-08	9.53611e-09	3.80054e-10	7.20257e-08	3.75125e-09	1.22604e-08	3.88852e-09	3.86404e-10	1.12928e-07	2.02983e-11	7.1696e-09	2.61459e-09	5.0731e-11	7.11078e-09	3.91763e-11	2.78842e-09	6.92387e-09	5.60846e-09	8.61519e-09	2.66592e-10	3.58527e-08	1.20312e-08	5.62824e-07			Control10	5.68694e-07
Control11	2.81555e-08	1.3288e-08	5.02627e-10	3.59804e-08	2.49229e-10	3.66789e-08	8.27952e-11	1.84322e-10	7.54371e-09	2.27241e-09	1.79132e-08	1.51553e-08	3.59224e-09	1.25939e-08	9.4433e-12	2.1179e-09	1.7926e-10	1.92598e-09	9.72046e-09	1.86754e-09	6.13065e-08	1.10006e-10	4.06384e-08	6.00504e-09	5.75342e-09	1.93177e-08	6.37596e-09	1.23637e-09	2.32693e-10	6.78458e-11	5.64145e-09	1.17481e-08	1.58891e-08	2.95514e-09	6.80177e-09	8.71184e-10	1.25319e-08	1.44806e-10	7.32964e-09	6.02902e-10	3.9235e-08	1.07308e-09	3.79646e-08	4.09914e-09	3.65751e-07			Control11	3.40108e-07
Control12	9.93274e-09	1.05713e-09	3.26506e-08	3.79403e-09	6.69131e-09	2.15165e-08	3.11735e-09	7.92908e-09	2.15413e-09	3.70213e-10	1.44883e-09	5.18553e-09	1.17307e-08	1.24768e-09	4.51325e-10	1.63384e-09	8.22394e-09	4.01399e-09	3.18044e-10	1.27557e-08	6.17043e-08	2.17152e-09	1.04559e-10	2.4507e-09	3.84358e-13	1.83729e-08	3.6839e-10	1.51782e-09	9.25255e-09	2.38314e-08	1.39569e-08	5.49167e-09	5.96714e-08	1.01331e-09	9.1395e-10	1.01027e-09	4.19175e-10	2.57174e-09	2.87282e-09	3.97146e-09	3.39938e-08	2.58597e-09	3.03428e-08	2.50721e-08	3.27207e-07			Control12	3.27492e-07
Control13	4.55124e-08	2.74769e-09	2.06579e-08	4.06956e-08	4.38341e-09	1.03553e-08	2.09473e-09	3.20322e-10	1.58604e-09	1.39639e-08	5.38817e-09	1.81964e-10	6.77429e-09	6.72592e-10	4.25745e-09	6.99498e-10	5.75441e-09	4.58106e-09	1.01305e-09	1.6818e-08	6.08185e-08	1.0176e-10	9.16087e-08	7.34689e-10	8.12319e-10	2.96104e-08	5.57634e-09	4.26053e-10	1.71115e-09	5.6344e-10	1.01429e-08	1.95598e-10	3.65266e-08	1.25307e-09	1.3727e-08	1.76823e-09	1.86633e-11	6.58115e-09	3.52932e-10	6.51371e-09	2.031e-08	1.66467e-08	3.27685e-08	1.24237e-10	4.02167e-07			Control13	4.0375e-07
Control14	6.20956e-08	1.28983e-08	1.39513e-08	1.29621e-08	1.56025e-08	1.16662e-08	1.53229e-10	2.97404e-10	5.83231e-09	8.09464e-09	8.13798e-09	2.32404e-09	1.32516e-08	2.57408e-11	3.73479e-09	9.49942e-13	2.67691e-09	5.03485e-10	1.55938e-08	4.99246e-09	5.36169e-08	6.78531e-10	1.27684e-07	2.12475e-08	4.22018e-09	3.84631e-09	5.90582e-09	7.46968e-11	9.11966e-12	4.71814e-12	2.41815e-08	4.53606e-10	1.26346e-08	8.99673e-09	2.74608e-09	2.20427e-10	2.72768e-09	2.51722e-10	5.80961e-09	1.33187e-08	5.58025e-08	9.01175e-10	1.52357e-08	1.83157e-09	4.58523e-07			Control14	4.62947e-07
Control15	1.61353e-08	1.11445e-08	1.33964e-08	1.05866e-08	7.88945e-10	3.57711e-08	3.03395e-11	1.75401e-08	2.86833e-10	3.00177e-09	3.51084e-09	1.34053e-09	1.88629e-08	2.35471e-12	2.51368e-10	1.54799e-10	1.80899e-09	1.06974e-10	4.73323e-09	8.71278e-09	3.97197e-08	3.75589e-09	4.74439e-08	5.36017e-10	1.89793e-10	3.60264e-09	3.12722e-10	1.09374e-08	1.45125e-08	2.2089e-08	7.23929e-10	5.89098e-10	4.45247e-09	2.2365e-09	3.08889e-10	4.5969e-11	3.64197e-09	4.41305e-12	4.07819e-09	1.90709e-09	6.13891e-08	2.08409e-09	4.04338e-08	5.72537e-09	3.17548e-07			Control15	3.1847e-07
Control16	1.34888e-08	2.53522e-09	2.1044e-08	6.2623e-09	2.27391e-08	7.01157e-10	1.58688e-09	7.51251e-09	4.68787e-09	1.41745e-08	1.74487e-09	3.03928e-09	4.72608e-09	5.84593e-09	9.75278e-11	4.83803e-09	1.57426e-09	2.38085e-10	2.00488e-09	3.54216e-10	3.87945e-08	3.08472e-09	3.57073e-08	3.4035e-13	6.61544e-10	9.47934e-09	1.36708e-08	3.93646e-09	8.16449e-10	7.47843e-10	2.57298e-09	4.67326e-09	1.92384e-08	2.19095e-09	7.43717e-09	2.29285e-10	2.92529e-09	6.02375e-09	6.25377e-10	2.09174e-09	2.43285e-08	2.54468e-09	3.45905e-08	3.60728e-09	2.51296e-07			Control16	2.51396e-07
Control17	2.89186e-10	1.83765e-10	1.07494e-09	1.75317e-09	7.80505e-09	1.71684e-08	3.9241e-10	6.39793e-09	4.94093e-09	3.25009e-08	4.61224e-09	9.49047e-09	2.64218e-09	3.41878e-09	4.71879e-09	2.64474e-09	2.93358e-11	2.74717e-09	1.18106e-08	3.74052e-09	6.6516e-08	3.33313e-09	2.05744e-08	3.66781e-11	5.04712e-09	2.40672e-10	4.80828e-09	1.21858e-08	1.94628e-08	1.85456e-08	1.30473e-08	2.18293e-08	3.53449e-08	1.14297e-08	6.80121e-11	1.00568e-09	5.61607e-09	5.92003e-09	1.10816e-09	2.0695e-09	5.23816e-08	3.4801e-10	4.66098e-08	4.05935e-10	3.45643e-07			Control17	3.42988e-07
Control18	5.36481e-10	1.43406e-08	2.98665e-08	1.00049e-08	3.56462e-09	5.46992e-11	9.14734e-09	3.24145e-09	5.67629e-09	1.6784e-08	7.07436e-10	2.27684e-09	1.21614e-09	1.67139e-08	5.22663e-09	3.57825e-11	1.15925e-08	1.94981e-10	9.03426e-09	2.34637e-09	4.68466e-08	8.5008e-12	6.47298e-08	9.15423e-09	6.34681e-09	4.22874e-09	6.30476e-09	1.04333e-09	7.21729e-09	5.10695e-09	2.03612e-08	1.7641e-09	2.8208e-08	1.46812e-09	3.79189e-10	4.02838e-09	4.47644e-09	3.88919e-10	1.7055e-08	1.76836e-10	4.23368e-08	1.02663e-09	3.23252e-08	1.33708e-09	3.67742e-07			Control18	3.68261e-07
Control19	2.1954e-08	1.77068e-08	5.38136e-09	8.85592e-10	4.26349e-10	4.53126e-08	7.95609e-09	1.2014e-08	3.62588e-08	3.11652e-09	1.81304e-08	9.09054e-10	8.67096e-09	8.4779e-09	3.32399e-09	1.57459e-08	7.73551e-09	4.70304e-09	4.78139e-08	3.02949e-09	5.92032e-08	2.78112e-10	3.06448e-10	7.74564e-09	4.40112e-10	3.07337e-10	1.20691e-09	1.76951e-08	8.27774e-09	5.82845e-09	1.63359e-08	8.17769e-09	3.71872e-08	4.22898e-09	2.75437e-10	1.32354e-09	1.77279e-10	1.14085e-08	2.2256e-08	5.20843e-09	1.1378e-08	4.41718e-09	2.84155e-08	1.56435e-09	4.16719e-07			Control19	4.17057e-07
Control20	1.14651e-10	1.15203e-07	2.05822e-08	1.15813e-08	6.15086e-09	2.45136e-08	2.31388e-08	3.05249e-09	1.68925e-08	2.22478e-09	8.74004e-10	2.3438e-11	1.05676e-09	2.44821e-09	2.58743e-09	1.26117e-09	6.44204e-10	6.75909e-11	6.41787e-09	3.58617e-10	6.96047e-08	2.40844e-09	9.71778e-10	7.75348e-09	5.55104e-10	4.78408e-09	1.67588e-08	9.34705e-09	3.70245e-09	1.89903e-09	2.46769e-09	2.25507e-09	2.80743e-08	5.1741e-09	2.20206e-09	9.18124e-11	4.60572e-09	8.35459e-10	9.60559e-10	5.59469e-09	3.04987e-10	6.96165e-09	3.6924e-08	1.26208e-09	3.39242e-07			Control20	3.38247e-07
Control21	9.12093e-09	1.28539e-08	6.70448e-09	1.17624e-08	3.40968e-08	1.58871e-08	1.16494e-08	4.34074e-10	2.90718e-08	2.60471e-09	2.2354e-09	2.92732e-09	9.84633e-09	1.25915e-12	1.48662e-11	5.74127e-10	7.49836e-10	4.24125e-09	1.29682e-08	3.19412e-09	6.18752e-08	6.37146e-09	1.12589e-08	1.81626e-08	7.47395e-10	7.3897e-09	5.69685e-09	5.09514e-09	6.1982e-09	6.88634e-09	9.79505e-09	6.66094e-09	3.95032e-09	7.54162e-09	1.32718e-09	2.50614e-09	1.37377e-08	1.22869e-10	2.24567e-10	5.46735e-09	3.76376e-09	2.50106e-09	2.24258e-08	1.88103e-10	2.75649e-07			Control21	2.74639e-07
Control22	1.05536e-09	1.20999e-10	1.29969e-08	1.34973e-08	1.49912e-09	3.91163e-08	2.04905e-09	3.30486e-09	3.27029e-08	7.75796e-09	1.00049e-09	6.93757e-09	3.42918e-09	6.48798e-11	6.75951e-09	5.30922e-11	1.39579e-09	5.47036e-09	5.24992e-10	1.55516e-08	3.10872e-08	1.59624e-09	5.73531e-08	6.88486e-09	3.54359e-10	6.68112e-09	8.86407e-10	2.19575e-09	1.77116e-08	3.90058e-09	2.61924e-08	2.90049e-09	3.99396e-08	7.77593e-09	1.27147e-09	2.75938e-09	2.39174e-09	1.81666e-10	3.90138e-10	2.21154e-10	2.38869e-08	1.00359e-08	3.84197e-08	3.11926e-10	3.60719e-07			Control22	3.59257e-07
Control23	2.06323e-09	8.28194e-10	8.71296e-09	1.85074e-09	2.92182e-09	4.75677e-09	5.38165e-09	6.48221e-10	1.16372e-08	3.2098e-09	7.61102e-10	1.00184e-08	1.55425e-08	8.50797e-10	3.04033e-10	1.71678e-12	1.13351e-08	7.92705e-09	1.36741e-09	8.89393e-11	5.187e-08	5.41579e-11	3.76363e-08	1.3762e-08	8.83758e-10	7.09653e-09	1.66815e-10	6.27137e-09	6.55108e-09	1.91917e-08	1.01115e-08	1.71114e-09	1.08299e-09	3.05472e-09	7.0611e-09	8.91557e-09	8.24035e-13	1.76776e-09	7.84651e-11	1.28927e-08	1.57846e-09	2.96605e-10	2.53722e-08	1.07634e-08	1.97713e-07			Control23	1.99043e-07
Control24	5.22721e-10	5.51288e-08	2.65968e-10	5.15314e-08	5.13983e-08	2.33849e-08	5.01961e-08	1.72953e-12	3.41036e-08	2.20286e-08	3.7319e-09	2.71193e-09	7.12667e-09	1.84391e-11	6.02936e-10	9.95489e-10	5.02646e-09	7.43375e-09	8.65607e-08	8.82684e-10	8.77482e-08	2.20994e-09	8.28036e-09	1.60152e-08	4.21923e-09	6.12603e-09	1.08197e-09	2.35658e-09	4.01818e-08	1.16246e-09	2.31405e-08	5.79604e-10	3.80464e-10	1.07282e-09	4.75399e-10	6.64463e-11	1.79261e-09	5.58126e-09	2.81517e-09	8.96143e-09	2.76624e-08	2.14244e-10	3.95982e-08	5.88545e-09	5.39917e-07			Control24	5.37771e-07
Control25	5.55081e-09	6.39186e-12	3.14225e-09	1.80276e-09	4.00747e-08	5.90281e-09	3.73244e-10	5.38661e-09	8.6557e-09	1.65377e-08	1.1991e-09	3.97375e-10	1.81975e-08	1.78271e-09	6.36495e-12	3.90393e-10	3.25836e-10	1.0748e-09	1.43354e-08	3.55658e-12	5.21044e-08	1.58654e-12	3.02966e-08	3.13409e-09	6.45982e-10	4.67847e-09	7.30165e-09	2.31239e-09	1.34687e-08	6.85161e-09	1.10827e-08	2.62914e-10	4.49783e-11	1.00171e-08	2.47502e-10	1.35613e-10	2.94081e-12	4.37997e-09	2.98789e-09	2.24544e-09	4.14058e-08	4.86858e-10	2.83916e-08	5.60889e-09	2.5098e-07			Control25	2.52216e-07
Control26	8.81082e-09	8.56302e-10	2.7527e-08	5.17161e-08	3.93605e-08	1.608e-08	1.60424e-09	5.93231e-10	1.99894e-08	5.23517e-09	3.06934e-10	2.15638e-09	5.82213e-11	4.26571e-09	1.00914e-09	1.60082e-11	6.22752e-09	8.64373e-09	1.91743e-09	5.32995e-10	6.61535e-08	5.23487e-10	5.68032e-08	5.18606e-09	3.57889e-09	1.42214e-08	1.67779e-08	9.64712e-09	6.89514e-09	1.09518e-08	3.79832e-08	1.66607e-10	1.00121e-08	2.48264e-10	1.74932e-12	1.28406e-09	3.28444e-09	3.43018e-09	9.2052e-12	1.15095e-08	3.44104e-09	9.41501e-11	2.72958e-08	3.21002e-09	3.75953e-07			Control26	3.73377e-07
Control27	1.21537e-08	4.93281e-08	3.87346e-09	7.30198e-11	2.76166e-08	2.35514e-08	4.18264e-08	1.96874e-11	6.20282e-08	1.25857e-09	1.66729e-09	2.30519e-09	1.03627e-09	5.46297e-09	1.07457e-08	1.72255e-09	1.31459e-08	1.33188e-10	3.8662e-08	1.4339e-12	4.71397e-08	7.76832e-10	1.59745e-08	1.39358e-08	1.05788e-08	6.09908e-10	1.78367e-10	1.78881e-11	2.55751e-08	9.33772e-09	2.02595e-08	4.36608e-08	4.45639e-09	1.43225e-08	1.672e-08	2.32777e-10	7.90995e-09	1.1875e-09	1.45358e-08	7.15942e-10	7.9813e-09	6.87195e-11	2.27943e-08	1.39945e-08	5.01037e-07			Control27	4.8039e-07
Control28	4.68269e-08	2.01454e-08	7.86489e-10	3.91251e-09	5.17833e-08	7.14209e-09	4.40597e-11	2.07038e-08	2.75917e-08	2.51514e-09	3.78457e-10	2.80962e-09	6.07717e-09	6.56428e-09	7.57876e-10	1.59278e-09	1.97907e-08	2.36881e-09	3.99002e-08	3.99246e-09	2.37804e-08	2.045e-09	5.86836e-08	4.82961e-08	6.08713e-10	1.27879e-09	7.57292e-09	3.87542e-10	7.92409e-10	1.35387e-08	5.14354e-08	4.39776e-10	2.5142e-09	9.39337e-10	5.1342e-09	1.28694e-12	9.73061e-10	1.42832e-10	2.73901e-08	7.92205e-09	8.10344e-09	1.79363e-10	2.97668e-08	3.4904e-09	4.86051e-07			Control28	4.58509e-07
Control29	4.04879e-08	1.73974e-10	7.1354e-09	1.06464e-08	1.25536e-08	2.74435e-08	1.61574e-08	3.81075e-09	1.5079e-08	2.8326e-09	1.22816e-10	1.72238e-10	3.39029e-09	1.4669e-10	1.03575e-10	7.74746e-12	1.16746e-08	3.05804e-10	7.24787e-10	3.87441e-10	3.21928e-08	7.95538e-09	7.53106e-09	3.66615e-09	1.80952e-09	2.55862e-10	2.74915e-08	5.30267e-10	8.92639e-09	6.8052e-09	3.6018e-08	1.8715e-09	1.18597e-12	1.74128e-10	1.19529e-08	1.82722e-10	9.3934e-09	1.27552e-09	6.8285e-09	3.37787e-09	7.55202e-10	3.65719e-10	1.69913e-08	3.8598e-11	2.71536e-07			Control29	2.72059e-07
Control30	2.82079e-09	4.22363e-08	8.36657e-09	5.68666e-10	1.91013e-08	1.62373e-08	2.7142e-08	8.06033e-11	1.23055e-08	4.26469e-09	2.9677e-09	1.01127e-10	6.14397e-09	3.49084e-09	5.48665e-09	1.73349e-09	6.86583e-09	9.61079e-11	4.18214e-08	8.02573e-10	4.60094e-08	1.25955e-11	2.45012e-08	2.05607e-15	9.47204e-10	1.78506e-09	1.64359e-08	1.06057e-11	3.98432e-09	6.40271e-09	1.62158e-08	3.5058e-09	5.12121e-10	2.92355e-10	6.86906e-09	3.03811e-10	2.937e-10	2.2749e-09	3.00729e-09	8.40352e-10	4.59525e-10	1.31079e-11	1.60722e-08	2.4639e-09	2.79815e-07			Control30	2.76417e-07
Control31	1.19247e-08	1.20103e-08	2.24759e-08	1.00625e-08	1.41132e-08	7.36108e-09	5.6978e-09	1.41775e-08	4.12993e-08	1.34852e-08	5.3888e-09	5.07134e-10	5.37095e-09	4.39857e-11	1.50387e-09	2.05404e-09	1.46672e-08	6.98806e-09	6.47139e-08	4.12362e-09	6.82595e-08	1.73277e-10	2.55487e-08	6.38037e-10	8.34025e-10	4.1048e-10	4.14675e-08	4.35224e-10	3.81887e-10	1.32558e-10	7.61249e-08	9.07545e-10	8.39426e-10	6.96606e-10	2.3128e-09	9.52804e-10	3.64043e-09	1.03889e-08	1.40958e-08	2.74805e-09	2.11208e-08	3.24145e-12	4.52014e-08	9.71757e-09	4.5412e-07			Control31	4.54203e-07
Control32	1.67906e-08	4.14889e-08	1.33152e-08	4.21662e-09	1.41349e-08	1.32185e-08	3.22554e-11	1.34562e-08	3.08454e-08	3.38142e-09	3.29355e-09	7.09882e-09	4.24242e-08	8.03919e-11	1.19465e-08	1.15235e-09	1.37927e-08	5.68665e-09	1.2433e-08	1.99727e-09	5.45587e-08	2.1109e-10	1.25737e-07	4.20534e-09	7.76397e-09	3.89173e-09	4.16465e-09	3.24992e-11	2.31897e-09	8.40529e-10	1.9989e-08	4.19401e-09	1.54312e-11	6.43838e-11	1.0556e-08	2.53508e-09	3.96205e-09	1.28063e-12	1.01241e-08	1.89836e-09	1.00035e-09	2.60521e-10	1.56735e-08	3.18108e-09	3.97167e-07			Control32	3.75912e-07
Control33	6.14061e-10	3.94725e-08	7.10006e-09	1.67282e-09	1.18385e-08	2.29703e-08	1.23765e-08	3.19822e-09	5.82269e-09	2.27358e-09	8.62439e-09	6.90513e-10	1.19823e-08	1.04334e-10	2.97052e-09	1.3142e-09	2.43663e-10	8.75038e-11	2.17071e-09	2.03039e-09	3.95579e-08	1.29729e-09	1.62325e-08	1.19793e-08	1.38145e-08	1.18415e-09	1.25523e-09	1.08761e-11	5.08472e-10	2.53371e-09	4.76399e-08	1.15941e-09	1.9297e-09	5.81277e-09	2.23358e-12	3.22469e-10	4.54382e-09	9.79529e-09	5.23791e-10	2.93455e-12	7.158e-09	1.13719e-10	2.02957e-08	3.89097e-09	2.57194e-07			Control33	2.49386e-07
Control34	1.71891e-08	2.51336e-08	9.03625e-09	5.35128e-10	1.9855e-08	8.74601e-09	1.64992e-09	1.13335e-09	4.3225e-08	7.7322e-09	3.62124e-12	1.96619e-09	9.65174e-11	2.08542e-11	6.04835e-09	7.17415e-09	1.13713e-10	4.96162e-09	2.9355e-08	4.47655e-10	4.87243e-08	6.36792e-11	1.60306e-08	1.0567e-09	4.35734e-09	1.98302e-11	9.82347e-09	1.38022e-08	6.71968e-10	9.11018e-10	3.31336e-08	1.20014e-10	1.2747e-09	1.69174e-08	7.24075e-13	7.43584e-12	1.19945e-09	5.79969e-11	4.53484e-09	2.73589e-09	3.93577e-09	3.24266e-10	1.57548e-08	3.60408e-09	2.91212e-07			Control34	2.92653e-07
Control35	1.1103e-08	1.71536e-09	2.29818e-08	4.52346e-09	3.12108e-08	8.68699e-13	2.92507e-08	1.59673e-09	2.08532e-08	7.28558e-09	6.03955e-09	1.42055e-12	7.13317e-09	1.82286e-11	8.39161e-09	3.23271e-09	1.19053e-09	1.70528e-09	2.31102e-09	1.3642e-09	3.60811e-08	1.73178e-09	1.97072e-08	1.24141e-10	8.12145e-09	3.15153e-10	2.43216e-11	1.22314e-09	1.93578e-09	1.01957e-08	2.33101e-08	2.2365e-09	5.98975e-09	5.47194e-09	2.3988e-09	3.35841e-10	4.16276e-09	2.58246e-09	2.19917e-10	1.2045e-10	4.76619e-09	9.83942e-10	1.87899e-08	1.70293e-09	2.48212e-07			Control35	2.47753e-07
Control36	7.07031e-08	4.21048e-09	2.94175e-09	6.29508e-09	1.22711e-07	4.03225e-09	5.98322e-10	2.57412e-10	1.80341e-10	1.33476e-08	7.83244e-09	1.18118e-09	3.36069e-09	7.21319e-09	1.19035e-10	7.97353e-09	1.24627e-08	1.46914e-09	4.69535e-09	1.99663e-09	6.19867e-08	4.77389e-09	6.67496e-08	1.41893e-08	1.0596e-09	4.08244e-10	1.61747e-09	1.44296e-09	2.44824e-09	4.61996e-10	1.88262e-08	1.14218e-09	1.18436e-08	7.19004e-11	3.07429e-09	1.49453e-10	3.83634e-09	1.29859e-08	7.92702e-09	1.00049e-08	6.99637e-09	5.12906e-10	2.08858e-08	7.84254e-12	4.26203e-07			Control36	4.18916e-07
Control37	1.73057e-08	8.90494e-09	5.91505e-09	1.42606e-08	2.20924e-08	1.99095e-08	4.00854e-08	1.14623e-08	1.6627e-08	2.3938e-08	4.72857e-09	2.73927e-09	6.91061e-09	4.42639e-10	1.44813e-08	3.56037e-09	1.35964e-08	6.60756e-09	4.83286e-08	3.84008e-10	5.61312e-08	2.73044e-10	1.00968e-07	5.35796e-09	4.62572e-10	3.55127e-08	1.68325e-12	2.56012e-10	9.9501e-10	2.84991e-09	3.71754e-08	2.05888e-09	4.23082e-09	8.25572e-10	1.89172e-10	5.78617e-10	4.65432e-10	1.72596e-09	3.51612e-09	1.35658e-08	2.75788e-08	7.08118e-11	3.20605e-08	3.09757e-09	4.96763e-07			Control37	4.95597e-07
Control38	9.72367e-09	3.66234e-09	1.04832e-09	3.18255e-09	4.33086e-08	2.1509e-08	6.64179e-09	1.54963e-08	9.39567e-09	3.30889e-08	2.68253e-09	4.20944e-12	3.48268e-09	1.08005e-11	4.62119e-09	2.01704e-09	3.13433e-10	7.23146e-10	7.37456e-11	2.70839e-09	6.13822e-08	1.92354e-10	6.08712e-08	7e-09	5.3543e-10	1.38154e-10	1.61407e-08	5.86685e-09	6.06318e-10	9.67227e-09	1.6239e-08	1.69301e-09	2.01395e-09	7.20542e-10	1.38596e-08	3.85395e-12	1.99847e-13	1.14378e-09	2.20733e-10	1.31368e-10	5.73426e-09	2.33833e-09	4.06575e-08	1.9292e-10	2.90812e-07			Control38	2.75328e-07
Control39	3.76673e-08	3.96404e-12	1.05895e-08	3.27095e-09	9.0694e-08	2.91206e-11	9.23584e-10	3.20924e-10	2.87761e-08	9.48836e-09	6.26258e-09	8.44066e-09	5.3447e-10	1.36715e-08	1.34251e-12	8.30937e-11	6.57496e-09	2.65238e-12	2.51316e-09	3.63094e-10	5.98259e-08	3.10861e-12	5.07044e-08	1.27948e-08	3.56919e-10	4.64376e-09	2.63038e-08	4.50561e-11	4.39299e-09	1.97736e-11	3.15842e-08	3.42727e-10	6.79075e-09	1.60377e-09	1.66679e-10	1.23475e-11	1.87639e-08	1.09594e-08	4.06395e-10	1.10954e-08	8.27751e-09	5.8494e-10	2.96372e-08	5.74425e-09	4.04009e-07			Control39	3.99723e-07
Control40	6.97357e-08	1.54555e-09	3.81767e-11	9.23994e-09	4.41027e-08	4.91264e-09	5.81003e-09	4.53067e-10	5.41278e-09	7.33523e-09	6.82708e-09	1.37026e-10	2.71406e-09	8.00568e-10	1.20922e-09	6.92578e-09	1.16288e-08	1.34861e-09	1.97283e-09	6.86373e-12	6.26385e-08	4.38461e-10	7.0966e-08	1.12967e-08	5.0664e-10	2.25776e-08	4.08966e-09	1.14488e-12	1.00909e-09	3.47104e-09	1.93907e-08	1.34158e-10	1.34457e-08	2.83342e-10	1.07076e-08	8.14913e-09	4.92833e-09	9.88844e-09	1.46244e-08	2.65268e-09	2.09785e-08	3.11333e-09	2.5517e-08	5.66709e-09	3.93053e-07			Control40	3.93933e-07
Control41	1.39364e-08	4.74949e-08	2.75849e-09	1.26465e-08	3.30762e-09	2.10925e-08	1.87302e-08	2.89729e-09	1.29088e-08	7.83432e-09	7.32826e-09	5.25092e-13	5.43233e-10	3.81795e-10	8.20719e-10	2.51513e-11	1.30181e-09	6.5511e-11	1.08718e-08	4.13926e-10	6.10439e-08	7.00665e-10	4.57517e-08	1.59529e-08	6.23971e-09	1.46957e-08	2.45613e-08	4.28234e-09	2.37866e-10	3.08747e-09	4.26081e-08	6.93555e-10	3.53765e-10	2.13225e-11	4.40547e-09	3.11363e-10	6.13219e-09	3.31935e-10	5.88171e-09	1.24723e-08	1.69733e-09	2.51486e-10	4.76431e-08	2.63558e-09	3.41179e-07			Control41	3.41136e-07
Control42	5.91432e-09	9.83004e-09	1.21591e-08	1.16815e-08	4.47423e-08	1.00074e-08	7.16246e-09	9.74878e-12	2.85317e-09	8.72648e-09	2.52019e-09	9.99472e-10	1.1108e-09	2.27241e-10	4.80491e-09	1.17528e-09	4.30184e-09	9.78996e-10	4.5087e-09	2.44716e-10	5.19497e-08	1.87929e-09	2.86724e-08	5.57761e-10	5.04179e-09	2.78099e-09	4.82638e-09	5.58212e-09	1.55503e-09	3.05841e-09	1.31694e-08	3.97434e-09	8.18364e-11	1.1076e-09	7.13597e-09	5.24067e-09	1.92742e-08	4.58519e-09	4.54751e-09	1.02488e-08	7.49352e-09	5.19299e-10	2.13811e-08	3.54942e-09	2.49366e-07			Control42	2.55094e-07
Control43	2.30322e-10	1.68425e-08	2.08971e-11	1.55565e-08	1.9704e-08	1.94074e-08	1.73741e-08	4.65319e-09	1.0627e-08	2.46821e-09	1.01257e-09	3.68082e-09	1.96889e-12	2.04664e-09	4.88993e-09	6.39065e-09	4.99926e-10	5.30011e-09	1.57522e-08	6.40089e-10	5.9942e-08	1.15694e-09	9.02931e-10	7.35593e-11	1.47599e-10	6.45566e-10	1.03967e-08	7.31399e-10	7.74873e-14	9.07981e-10	2.75669e-08	3.01002e-09	4.65587e-09	1.29938e-09	1.01902e-10	1.58396e-10	6.85393e-10	8.77583e-10	5.53805e-13	6.81686e-09	5.95026e-09	5.94903e-10	2.05351e-08	7.09136e-09	2.0865e-07			Control43	2.10215e-07
Control44	4.72867e-09	3.95384e-08	2.04796e-10	6.87947e-09	1.35906e-08	4.56725e-08	4.41855e-09	8.41964e-10	1.26596e-08	3.59442e-09	3.66737e-10	7.64305e-10	1.33533e-09	3.1553e-10	4.5938e-09	7.27116e-12	3.00478e-09	2.65826e-09	9.69392e-09	1.71679e-09	5.29044e-08	1.72291e-09	9.61432e-09	8.04508e-12	1.45621e-09	1.91408e-09	8.21444e-09	7.48515e-09	8.47867e-12	6.93365e-09	1.5227e-08	2.43768e-11	1.20708e-09	1.76124e-09	1.58965e-08	7.12284e-10	1.74638e-09	1.01991e-11	7.67011e-09	1.95339e-10	2.54045e-09	7.553e-09	4.72019e-08	5.16365e-09	2.33565e-07			Control44	2.25683e-07
Control45	5.3681e-09	5.73744e-10	1.42438e-08	4.20319e-09	1.69926e-08	2.50009e-08	2.62403e-08	2.9904e-09	8.81585e-09	4.48068e-09	5.43367e-09	9.89832e-10	3.07745e-10	4.09049e-09	9.55259e-09	2.59258e-09	3.67253e-11	2.85096e-11	5.25933e-10	5.2354e-10	4.63039e-08	4.78974e-10	3.76758e-08	3.21344e-11	2.23183e-09	1.3056e-09	6.10508e-08	4.40212e-10	1.87232e-08	8.60071e-09	2.59578e-08	5.07879e-10	7.21648e-10	1.76801e-08	3.22614e-09	3.35048e-09	1.49014e-11	3.39263e-12	4.7409e-10	5.49921e-11	1.87115e-09	3.76633e-10	3.78237e-08	1.23167e-09	3.15384e-07			Control45	3.16622e-07
Control46	4.38083e-09	6.17498e-09	4.15612e-09	2.37231e-09	8.26694e-09	3.1886e-08	3.56208e-09	6.36159e-09	1.52165e-08	3.1249e-09	1.24015e-09	1.05079e-09	2.06493e-10	1.25651e-10	1.00661e-09	2.84664e-09	2.26042e-10	1.44831e-09	9.9243e-09	1.55277e-10	7.2942e-08	6.23236e-11	5.52426e-10	1.6258e-09	5.55314e-10	1.91963e-09	2.57672e-08	3.55145e-08	8.11907e-10	1.30949e-08	1.09e-08	6.08051e-09	1.66139e-09	6.82602e-09	2.10589e-09	7.20184e-10	1.96387e-10	2.09612e-09	1.18689e-09	2.63782e-12	7.06394e-10	1.15378e-10	3.15844e-08	3.57855e-09	2.1605e-07			Control46	2.1461e-07
Control47	2.37843e-09	2.22699e-08	6.1438e-09	1.37093e-12	2.21055e-08	1.21767e-08	7.51144e-10	1.2426e-09	3.80317e-08	1.6447e-08	3.68184e-11	9.99202e-12	1.02933e-10	6.20103e-10	7.84178e-09	1.37808e-08	4.44889e-09	9.13316e-10	3.43297e-09	2.93492e-09	6.47916e-08	7.7531e-12	2.26541e-08	5.90603e-09	3.99312e-09	9.94464e-10	8.94928e-09	4.35758e-09	4.02451e-09	1.0291e-08	6.71512e-08	9.81075e-12	5.50627e-09	7.15286e-10	5.7101e-09	1.61146e-09	6.12911e-09	5.87241e-09	2.48939e-09	8.41364e-10	5.80388e-09	8.87898e-10	3.87584e-08	2.5112e-09	3.1452e-07			Control47	3.10976e-07
Control48	2.47429e-08	3.58989e-09	1.49279e-08	1.18059e-08	4.02481e-08	9.6254e-09	1.0041e-09	5.05045e-09	7.63052e-09	4.09779e-09	2.02343e-11	1.50204e-08	1.28342e-10	3.27924e-10	1.25352e-09	8.01818e-10	1.61225e-08	1.19087e-10	1.29496e-08	2.71061e-10	7.00483e-08	1.29806e-10	6.0603e-08	1.17742e-10	2.48583e-08	5.96647e-09	2.81602e-08	2.73293e-11	8.78312e-10	2.48372e-09	3.58444e-08	1.85512e-09	2.18657e-09	4.08032e-10	5.70709e-09	8.33696e-10	3.85577e-09	3.33988e-09	8.40443e-09	8.26465e-09	1.62004e-09	2.51947e-09	4.60186e-08	3.71483e-09	3.57297e-07			Control48	3.61511e-07
Control49	2.84221e-09	8.11207e-08	1.3217e-08	4.28139e-10	6.64409e-09	1.77851e-08	6.80824e-08	9.40618e-09	8.13912e-09	6.39506e-11	2.97785e-09	4.4507e-10	1.35427e-09	7.26707e-09	2.9183e-08	4.69673e-10	8.54009e-10	2.22949e-09	4.49831e-08	2.01087e-08	4.46378e-08	1.0629e-12	7.49107e-09	2.8585e-09	1.47173e-11	3.91796e-09	1.03215e-09	2.64626e-09	2.11056e-08	9.68346e-09	3.76941e-08	2.04706e-08	7.25508e-09	3.29397e-09	1.86653e-09	1.0662e-11	1.41475e-09	4.40659e-09	1.2198e-14	8.90184e-11	1.76918e-08	1.12701e-08	2.43169e-08	9.67697e-09	4.75953e-07			Control49	4.68199e-07
Control50	8.03641e-09	7.18699e-09	4.67044e-09	1.58123e-09	3.67037e-08	3.9072e-09	2.45431e-09	8.67198e-09	1.85958e-08	5.79832e-09	1.04311e-09	6.37845e-09	1.41959e-08	2.29991e-09	1.11788e-09	6.89907e-09	1.98935e-08	1.54532e-08	2.75914e-08	3.83638e-09	4.93796e-08	4.45311e-09	3.96064e-09	2.06688e-10	6.1207e-09	5.08481e-13	2.43058e-08	1.13146e-08	8.40256e-09	4.87507e-10	8.2697e-09	5.79484e-09	1.19684e-09	1.27161e-08	8.47868e-09	5.37304e-09	7.72744e-11	6.20012e-11	3.03827e-09	2.02914e-10	9.61014e-11	9.55442e-10	3.64117e-08	2.33679e-09	2.65835e-07			Control50	2.60661e-07
Control51	5.42597e-10	2.69538e-09	1.68984e-08	2.35066e-10	2.06274e-08	3.91722e-11	4.44471e-08	8.14535e-09	2.8519e-08	8.20444e-08	1.17816e-08	9.44972e-11	9.04702e-12	1.57646e-08	7.81005e-09	5.45731e-09	7.71836e-09	2.97786e-09	1.84983e-08	1.58189e-09	4.61093e-08	1.78465e-10	8.36554e-09	1.00152e-08	2.96716e-09	6.17738e-09	2.73455e-08	1.10493e-08	7.7939e-13	2.37043e-09	4.38761e-08	3.79525e-08	5.93012e-09	5.27194e-09	3.04388e-09	5.07083e-10	1.64398e-09	5.91007e-09	4.34429e-10	3.18851e-08	9.32201e-11	1.60102e-14	2.59584e-08	7.09032e-09	4.5008e-07			Control51	4.53671e-07
Control52	1.06727e-08	1.93611e-08	2.92493e-08	8.59092e-11	3.27104e-08	8.66763e-09	3.10531e-08	3.88909e-09	6.9935e-10	6.76059e-10	9.74294e-09	2.77988e-10	1.07113e-08	1.49206e-10	1.98044e-09	1.58566e-09	3.08302e-09	1.62752e-08	1.18323e-08	2.64888e-09	6.2858e-08	3.09872e-11	1.0545e-08	3.20773e-09	2.61563e-08	3.45131e-09	7.35321e-12	8.66673e-09	4.6424e-09	3.81411e-09	2.22372e-09	5.64943e-10	6.81894e-10	8.81329e-11	7.22262e-09	6.69136e-09	9.67379e-10	2.28473e-09	1.07859e-09	9.42206e-09	2.92812e-10	6.03021e-10	2.3259e-08	1.94267e-08	2.6379e-07			Control52	2.5733e-07
Control53	1.51236e-08	1.06785e-08	4.7551e-09	4.77452e-08	1.66805e-08	4.79532e-10	9.72126e-09	8.53817e-09	8.3618e-09	9.94636e-09	3.34637e-11	1.19141e-09	9.97665e-10	1.1201e-09	1.38618e-08	3.54754e-09	1.94165e-09	2.86763e-09	1.51478e-08	9.80381e-10	4.46412e-08	3.92349e-10	3.44549e-08	2.01799e-09	9.76799e-10	1.18903e-08	3.10962e-08	1.53248e-09	9.2306e-09	1.18987e-10	2.54175e-08	5.32136e-09	3.74776e-09	4.13094e-12	6.94327e-10	1.88321e-10	1.20821e-09	3.36101e-09	1.30021e-08	7.67494e-09	1.46291e-10	4.26333e-09	2.66923e-08	5.98433e-09	3.24209e-07			Control53	3.24374e-07
Control54	5.44838e-09	3.59782e-11	6.18377e-09	6.49676e-11	4.56787e-08	1.57634e-08	6.08674e-09	1.04923e-08	1.56139e-08	1.03531e-08	2.26349e-09	5.086e-09	1.53734e-09	1.95033e-09	4.855e-09	1.07876e-09	1.15987e-09	6.03416e-10	1.20138e-09	8.83509e-10	7.13969e-08	8.55447e-10	9.337e-08	5.09391e-10	2.72317e-09	1.55737e-11	1.95719e-11	5.0075e-09	3.83534e-10	5.36588e-10	1.03294e-08	1.2179e-08	2.20278e-09	4.20042e-08	7.14241e-12	1.65017e-09	1.13049e-09	9.56697e-09	1.61351e-09	4.44609e-09	1.75519e-09	2.48953e-10	2.23632e-08	9.74656e-10	3.21276e-07			Control54	3.19387e-07
Control55	4.02707e-10	1.40863e-08	6.42067e-09	1.11217e-08	4.46412e-08	1.04912e-08	4.60901e-08	2.14916e-10	2.25263e-09	1.80589e-08	5.10907e-09	7.57561e-10	9.62435e-09	4.22784e-11	1.97518e-09	2.19552e-10	3.29849e-09	2.72926e-09	1.36787e-08	3.01428e-11	5.25305e-08	1.64413e-09	7.17121e-08	2.25252e-09	7.916e-09	2.81947e-08	1.32549e-08	1.0743e-08	2.24457e-08	2.716e-09	7.07884e-09	3.79117e-09	1.95396e-09	7.04202e-10	7.81001e-09	1.83041e-09	6.19069e-10	1.78966e-09	1.70772e-09	1.61194e-09	2.65898e-09	7.34754e-10	3.9729e-08	1.90278e-09	3.64542e-07			Control55	3.57699e-07
Control56	1.22905e-08	1.26855e-09	1.92959e-08	1.01501e-08	1.53066e-08	1.3435e-08	3.04561e-09	1.1718e-11	3.28918e-08	8.12793e-09	1.32791e-08	1.98552e-09	1.02226e-09	1.81098e-09	2.35173e-09	3.82792e-09	1.04919e-09	4.89886e-11	8.98724e-09	2.13745e-09	5.47378e-08	3.62214e-09	2.58944e-08	2.52941e-08	5.13541e-11	1.73026e-09	4.7149e-09	6.90062e-10	2.84074e-11	3.07864e-10	9.98693e-09	1.63278e-08	1.39376e-08	1.33619e-09	4.76828e-09	4.64003e-10	3.18668e-09	2.61975e-10	6.5481e-10	8.00701e-09	1.88784e-08	2.17993e-09	3.16627e-08	1.43488e-09	2.82235e-07			Control56	2.57829e-07
Control57	7.86805e-09	1.73832e-08	1.00808e-08	2.77383e-13	7.40489e-10	1.46356e-11	3.60894e-08	2.11347e-09	9.26333e-08	5.6527e-09	3.02963e-08	1.01373e-09	1.6325e-09	6.75601e-09	4.44499e-09	1.49903e-09	2.1511e-09	1.02183e-09	1.11388e-08	1.70053e-09	3.62148e-08	1.94848e-10	5.6678e-10	3.80178e-09	1.34299e-09	4.8218e-10	4.81225e-10	4.16293e-09	4.16536e-09	1.63585e-08	9.42153e-08	9.8111e-09	1.48896e-09	1.35104e-09	5.42242e-11	1.06581e-09	1.2229e-09	3.72862e-12	4.25872e-09	1.58029e-09	9.00232e-10	1.18284e-09	3.30881e-08	2.29555e-09	3.8093e-07			Control57	3.82177e-07
Control58	1.23899e-08	3.44939e-12	8.13821e-11	2.38557e-08	3.31847e-08	7.67659e-09	3.98075e-09	1.82375e-11	1.03995e-08	2.92411e-08	8.57259e-10	6.27789e-09	8.8612e-09	4.20334e-10	2.07827e-09	5.23978e-09	1.27421e-10	5.07938e-12	2.17003e-09	8.33728e-09	6.72793e-08	6.08526e-09	3.25941e-08	1.42881e-08	5.97473e-08	1.94728e-09	8.26106e-09	3.5341e-10	3.56221e-10	8.8866e-09	4.93155e-09	2.54328e-09	1.59527e-10	4.00209e-09	9.20145e-09	1.26749e-10	3.41559e-09	3.52251e-09	4.60729e-09	5.99543e-09	1.30731e-08	4.07704e-11	3.40415e-08	2.9538e-10	3.15577e-07			Control58	3.19919e-07
Control59	6.91578e-08	1.96239e-08	6.53934e-10	8.03738e-09	3.30739e-08	5.17318e-09	2.3064e-11	9.39659e-09	1.5777e-08	5.48187e-08	4.37736e-09	4.73998e-10	7.70914e-09	8.06635e-09	6.85082e-09	1.09849e-08	2.96956e-08	4.70886e-10	3.51423e-09	5.68233e-11	5.40706e-08	4.81213e-09	6.75611e-08	1.56393e-09	4.11116e-10	3.24784e-08	5.0411e-08	2.30334e-10	1.73761e-09	1.25626e-08	1.57863e-08	1.73627e-08	6.72312e-11	1.8846e-09	2.57639e-09	3.05426e-09	1.05348e-08	2.02673e-10	1.82847e-08	5.51444e-09	1.65052e-08	4.04167e-10	2.69631e-08	4.8314e-10	5.36093e-07			Control59	5.36939e-07
Control60	1.58733e-09	5.96742e-10	6.68577e-09	2.01014e-08	2.61598e-08	8.31926e-09	1.7378e-09	2.94132e-09	2.04002e-08	2.69182e-08	1.60591e-09	1.12455e-12	4.1564e-09	8.79574e-09	3.08019e-09	5.64981e-09	3.56238e-09	2.92229e-10	1.40669e-11	3.8111e-09	6.38232e-08	7.04111e-10	6.26086e-08	1.3951e-09	2.15021e-09	3.33285e-09	2.1359e-08	7.6494e-09	2.3407e-10	2.64778e-09	2.02451e-08	3.24245e-09	6.23579e-09	1.38692e-08	3.4514e-09	2.00615e-12	4.31692e-10	3.96662e-11	1.82082e-10	8.7401e-10	9.36971e-09	1.1129e-08	2.28619e-08	1.79066e-10	3.08975e-07			Control60	2.9949e-07
Control61	3.19166e-08	5.40742e-09	2.99247e-13	1.57504e-11	9.70611e-10	8.89968e-09	1.39768e-10	5.50596e-13	3.49662e-08	4.17256e-08	6.88341e-09	2.06348e-10	1.26689e-08	3.54841e-09	1.23316e-10	6.88956e-09	9.69951e-13	1.33767e-10	2.15168e-08	2.86386e-10	5.01747e-08	2.48617e-09	5.97123e-08	4.98104e-09	2.63206e-10	5.1829e-11	1.05872e-08	1.58837e-08	4.41853e-10	5.58751e-09	5.71294e-09	1.04931e-08	1.09503e-09	3.52457e-09	9.71552e-09	3.43688e-10	3.69953e-09	3.04202e-10	8.51935e-11	3.09278e-10	6.54912e-08	5.04282e-10	3.39081e-08	4.49628e-09	3.59243e-07			Control61	3.59282e-07
Control62	2.20124e-09	2.19108e-09	1.65695e-09	3.99114e-08	2.30021e-08	4.22854e-09	1.83278e-09	6.85651e-11	2.99993e-08	2.21811e-08	2.9745e-09	3.58914e-09	4.6758e-09	3.76862e-10	1.14971e-08	1.99891e-09	1.16455e-08	6.80438e-11	5.00093e-10	3.85497e-09	6.75568e-08	1.36886e-09	2.42191e-08	9.32328e-09	1.76786e-10	8.05528e-09	3.90127e-10	3.05809e-09	6.89732e-10	3.42439e-09	2.29251e-08	3.81511e-09	1.4556e-08	1.04318e-09	4.82174e-10	4.65164e-11	5.08277e-09	3.36413e-10	1.01914e-10	1.15078e-09	2.32421e-08	7.94619e-09	3.96535e-08	2.85914e-09	2.9637e-07			Control62	2.78417e-07
Control63	7.59211e-09	2.96294e-08	4.07042e-11	3.83453e-09	5.46275e-08	1.47628e-08	1.1748e-08	1.13135e-09	2.49186e-08	1.29724e-08	1.14718e-09	1.61345e-09	1.05604e-08	2.72873e-09	1.03566e-08	5.1373e-09	1.1397e-08	2.90105e-09	1.16878e-08	3.56596e-09	8.79237e-08	7.15583e-09	2.30558e-08	1.54071e-09	9.5411e-10	1.1739e-09	1.3446e-08	9.53804e-09	4.65747e-11	4.49855e-09	3.12275e-08	3.39581e-09	1.33407e-08	2.71615e-09	9.50628e-09	4.13444e-09	1.00971e-09	1.25762e-10	4.00127e-09	9.23666e-09	3.5593e-09	3.41567e-10	6.14308e-08	3.25797e-09	3.37411e-07			Control63	3.37429e-07
Control64	1.002e-08	9.57014e-10	9.88083e-09	3.56719e-12	7.51441e-09	4.29129e-09	1.51424e-09	2.49596e-09	3.0891e-08	1.11084e-08	1.36167e-08	3.61403e-10	2.86086e-09	3.15484e-09	1.48259e-08	1.21562e-10	2.19527e-10	2.41039e-09	1.91921e-10	2.20698e-09	5.79986e-08	1.08606e-10	6.06783e-08	5.38727e-12	7.2104e-10	4.64292e-09	4.98867e-09	2.23288e-09	3.81037e-10	3.77471e-09	1.14976e-08	1.70672e-10	1.27405e-09	2.57766e-09	6.14399e-10	7.04862e-09	4.54797e-10	5.14187e-09	3.46134e-11	2.46136e-08	6.28042e-09	1.53822e-08	3.01543e-08	4.13009e-09	2.44902e-07			Control64	2.46443e-07
Control65	3.99186e-08	7.77169e-09	2.45496e-09	6.60149e-08	5.44055e-09	1.28755e-09	1.66442e-08	1.3487e-08	3.19469e-08	2.96959e-10	7.96572e-10	4.38782e-09	6.78081e-09	7.81081e-10	1.91507e-08	3.52669e-09	1.98362e-08	7.64216e-09	2.53098e-08	2.60427e-09	6.23943e-08	6.78589e-10	6.73558e-08	1.23272e-08	6.10175e-09	9.87418e-08	8.33629e-09	4.24354e-13	1.22232e-10	5.13813e-11	2.95658e-08	3.17068e-10	9.32891e-09	6.72487e-09	2.83804e-09	2.97456e-10	7.79259e-10	3.54512e-10	3.44056e-08	3.50789e-08	5.44169e-09	3.9421e-10	6.29855e-08	1.39217e-08	5.56903e-07			Control65	5.49251e-07
Control66	1.14801e-08	1.42584e-08	9.46642e-09	1.42533e-09	3.30927e-08	4.8841e-08	1.53367e-08	9.0857e-09	2.39844e-08	3.55722e-08	5.89595e-10	6.8883e-10	7.69506e-09	8.39222e-10	2.62579e-08	1.17078e-08	3.52303e-11	8.18504e-12	1.20251e-08	2.14583e-11	6.11148e-08	9.90129e-10	3.84173e-09	3.72894e-10	1.18098e-08	8.93921e-09	5.55287e-10	4.36601e-08	5.61499e-09	4.63179e-08	1.64657e-08	1.63271e-08	2.42366e-09	4.17155e-09	3.2405e-11	3.51657e-14	8.34443e-10	7.21691e-09	1.10648e-09	2.10268e-09	2.68599e-10	1.07695e-08	2.21771e-08	2.10318e-09	4.38497e-07			Control66	4.24097e-07
Control67	2.90605e-09	1.58197e-09	1.50857e-09	1.21738e-08	4.31015e-08	3.1377e-08	5.59709e-09	1.40269e-09	3.37657e-09	2.03552e-08	5.78393e-09	1.06719e-08	7.93626e-09	4.99261e-10	8.02267e-10	1.4113e-13	4.28184e-11	1.34975e-09	1.09744e-09	2.1663e-09	3.71665e-08	2.09384e-09	2.88791e-08	2.12327e-08	1.02407e-09	4.49983e-12	1.82172e-09	7.60934e-09	2.09272e-10	9.31525e-09	1.65323e-08	1.32298e-08	1.70756e-09	1.57294e-09	5.30762e-09	1.19816e-09	8.97106e-10	6.50605e-12	1.3179e-10	1.46179e-09	2.04382e-08	6.60003e-11	3.87582e-08	3.07469e-09	2.75489e-07			Control67	2.59157e-07
Control68	2.64628e-10	4.92832e-10	5.3595e-10	1.87432e-09	2.48638e-08	7.76065e-09	3.1073e-10	7.76065e-10	4.83109e-10	3.92944e-08	2.58097e-09	7.69298e-09	1.07479e-08	2.40029e-09	7.7718e-09	6.8024e-10	1.31486e-09	5.19787e-10	7.72661e-10	3.09693e-10	8.3254e-08	6.42589e-12	1.6765e-08	5.36733e-10	1.69511e-09	2.1383e-08	6.1968e-09	3.32534e-09	2.89029e-09	4.19173e-10	1.04971e-08	1.72028e-09	9.96283e-09	5.36904e-10	4.58057e-09	4.17461e-09	5.12538e-10	3.2938e-10	7.23191e-09	2.04081e-09	1.12071e-08	2.5997e-09	3.91199e-08	9.2849e-10	2.03099e-07			Control68	2.01593e-07
Control69	2.79369e-08	3.44577e-08	6.29903e-09	1.46011e-08	1.67197e-09	1.03269e-09	3.30146e-08	6.4679e-09	1.86855e-08	6.00219e-09	2.84815e-10	2.11969e-09	8.88479e-09	1.43983e-09	1.7842e-09	1.63607e-09	3.15207e-08	2.04926e-08	1.10832e-07	8.37042e-11	5.63448e-08	1.35691e-09	2.52412e-08	1.23366e-08	1.12086e-08	1.18964e-08	5.05943e-08	4.13959e-09	3.01844e-09	5.61453e-09	3.6531e-08	2.33734e-09	2.41288e-09	1.22895e-08	7.45223e-09	1.18951e-09	3.22943e-10	6.25312e-09	3.76413e-08	2.8781e-08	2.87258e-08	1.53408e-10	3.19081e-08	6.44154e-09	5.59576e-07			Control69	5.57672e-07
Control70	1.73795e-08	3.26517e-08	7.98137e-09	8.22792e-08	4.2751e-08	2.9791e-08	1.35463e-08	6.88667e-11	5.51508e-11	1.42267e-09	1.94154e-09	5.75194e-09	1.93601e-09	8.81061e-10	5.72829e-11	2.50574e-09	2.3719e-08	1.32288e-08	6.91182e-10	1.03933e-09	4.44315e-08	5.25911e-09	1.41713e-07	7.69449e-09	2.26504e-11	2.60956e-09	5.56234e-08	2.74104e-09	3.96576e-10	1.91951e-08	5.86686e-11	2.53043e-09	6.72759e-09	9.01954e-12	1.05206e-08	1.03823e-09	3.86279e-09	2.70262e-10	1.5284e-08	3.17324e-08	4.26851e-09	5.71611e-10	2.38162e-08	2.39749e-11	5.34414e-07			Control70	5.10222e-07
Control71	2.65241e-08	9.89559e-09	4.92912e-09	6.60957e-08	3.18256e-08	1.26794e-08	1.83247e-08	3.49032e-09	2.13902e-08	2.59342e-09	3.4864e-09	1.98536e-10	8.23538e-09	3.74962e-09	9.88549e-09	3.11372e-11	2.39973e-08	1.56737e-08	3.15872e-08	1.1281e-09	4.80614e-08	5.08006e-10	6.13185e-08	5.6301e-11	1.89695e-09	2.67973e-08	1.98427e-08	6.27467e-12	1.97799e-08	3.57149e-09	2.0478e-08	5.30086e-09	2.01669e-08	6.37712e-10	7.77643e-09	4.85147e-10	1.69375e-10	3.52403e-09	2.9682e-08	1.76534e-08	9.55277e-09	1.6355e-10	3.39351e-08	7.75434e-10	4.96525e-07			Control71	4.8296e-07
Control72	2.63468e-08	8.08281e-08	2.22041e-09	2.93841e-08	1.77485e-08	3.55364e-09	8.3189e-09	1.25176e-08	8.76111e-09	4.34273e-10	1.67625e-09	2.4073e-08	1.51429e-08	7.14685e-11	1.26509e-08	5.64002e-09	4.13712e-08	5.75523e-09	1.15702e-07	5.34563e-11	5.03285e-08	1.30205e-09	1.39345e-08	6.9464e-09	1.33491e-08	1.11463e-09	4.38879e-09	4.48492e-13	6.35876e-09	3.26629e-10	3.1316e-08	8.30987e-10	3.78684e-11	6.57115e-11	3.11071e-08	1.92644e-10	3.37607e-10	1.44835e-09	1.6473e-08	1.86825e-08	5.48664e-08	8.63368e-11	1.83395e-08	5.2099e-09	5.49938e-07			Control72	5.55307e-07
Control73	4.07719e-09	2.3475e-08	6.81436e-11	3.79214e-09	1.45881e-08	3.01949e-08	2.36921e-08	6.8093e-10	1.71995e-08	2.68656e-08	1.43412e-10	6.75815e-13	6.58486e-09	1.42695e-09	1.51628e-08	1.6774e-08	4.83845e-10	5.17499e-10	7.04024e-08	1.61117e-09	5.88475e-08	4.18317e-10	4.27101e-10	2.6969e-08	1.25915e-09	1.93593e-10	2.6952e-08	2.6328e-08	1.00502e-08	5.01082e-09	1.33066e-08	7.13373e-10	5.61477e-09	3.11581e-09	7.14722e-09	1.64589e-09	2.07067e-09	1.49265e-08	1.11294e-09	2.60702e-09	3.71666e-08	2.76949e-10	2.72762e-08	2.10573e-09	4.30303e-07			Control73	4.31882e-07
Control74	1.53874e-08	1.84113e-08	2.33209e-08	1.03948e-08	3.64072e-08	3.69187e-08	6.50028e-09	2.12987e-09	8.03515e-09	1.17951e-08	4.47835e-10	9.72005e-10	1.60754e-08	6.86992e-09	9.88688e-10	2.34711e-08	6.29026e-09	6.63352e-12	2.68938e-09	2.98056e-09	4.7199e-08	7.27246e-10	8.19648e-09	6.37843e-09	1.26457e-08	5.57506e-09	1.61563e-08	8.67755e-09	1.77309e-09	2.11329e-09	8.27576e-11	1.85881e-13	8.15901e-09	4.68882e-10	6.41129e-09	2.75038e-09	2.07975e-09	6.48228e-10	3.33507e-09	1.2138e-09	7.19412e-10	2.01133e-09	2.26589e-08	2.65797e-09	2.99166e-07			Control74	2.97876e-07
Control75	5.23779e-08	1.66498e-08	3.6553e-08	1.44615e-08	1.22443e-08	8.80334e-09	2.50945e-10	6.34189e-11	1.15443e-08	2.14637e-08	1.28605e-09	9.48826e-09	5.27439e-09	3.54601e-09	1.02947e-10	5.65908e-09	1.19158e-09	4.18257e-09	3.13853e-09	4.11548e-09	5.54774e-08	4.58003e-10	1.50653e-07	3.30708e-08	7.19717e-09	2.79773e-09	1.32969e-08	2.68894e-09	1.10508e-08	1.92359e-09	6.2787e-08	3.64857e-09	2.77269e-08	6.40873e-09	5.65772e-09	7.73843e-09	1.5555e-08	1.57647e-09	9.20162e-10	1.31291e-08	3.52717e-08	1.50949e-09	3.91111e-08	2.88823e-09	5.92108e-07			Control75	5.82216e-07
Control76	8.74274e-08	3.64193e-09	4.44329e-08	8.72776e-09	8.94538e-09	2.10988e-08	9.28112e-11	1.53245e-09	3.27734e-08	2.96531e-08	8.61863e-09	9.05922e-12	1.20937e-10	2.85949e-09	8.72485e-10	5.95043e-09	2.57413e-10	8.94353e-10	1.82618e-08	4.36132e-11	4.04626e-08	1.77806e-09	6.21817e-08	3.68319e-09	1.77348e-08	5.47535e-09	7.88982e-09	8.20541e-09	3.01573e-09	4.99296e-10	3.30629e-08	2.803e-10	2.35543e-08	2.08681e-09	3.52423e-09	1.06509e-09	5.95706e-10	1.06302e-09	3.0209e-09	1.91185e-09	4.03822e-08	7.72422e-10	1.95051e-08	3.73333e-09	4.95279e-07			Control76	4.93276e-07
Control77	1.53768e-08	4.19325e-09	4.61723e-09	1.63697e-08	3.68893e-09	1.89991e-08	7.69983e-10	2.1899e-09	1.55178e-08	1.45149e-09	2.47828e-09	4.18574e-09	4.43374e-13	2.38486e-09	7.69178e-09	6.4184e-10	8.07702e-10	1.23334e-08	1.87069e-09	8.17436e-11	4.56225e-08	1.20294e-09	7.23003e-08	2.49608e-09	3.14026e-09	2.17051e-09	3.30323e-09	1.62158e-09	3.52727e-09	1.03648e-08	3.69117e-09	9.8729e-10	3.71232e-08	8.29158e-10	6.19927e-09	2.36966e-09	2.49839e-10	1.47503e-09	4.5064e-10	8.63573e-09	4.53462e-09	7.9133e-10	2.3448e-08	5.09243e-09	2.61038e-07			Control77	2.45677e-07
Control78	4.46864e-08	1.99831e-08	2.32255e-08	3.92983e-10	1.67136e-08	1.01889e-08	8.7009e-10	2.3922e-09	1.1501e-08	4.44363e-09	6.39222e-10	1.30978e-09	8.40107e-09	1.60795e-09	1.59252e-09	3.28998e-09	3.21353e-10	2.04113e-08	3.09799e-10	1.25066e-10	6.17537e-08	4.16657e-11	5.81454e-08	4.73326e-09	1.003e-08	3.88042e-09	1.05779e-10	1.83266e-09	3.77167e-12	1.3941e-10	3.71648e-08	9.26233e-10	8.3352e-09	2.59599e-09	1.10038e-10	1.49282e-09	3.27235e-09	2.29862e-13	1.38179e-09	6.60857e-09	1.67713e-09	3.92349e-10	2.52827e-08	4.69724e-09	2.84442e-07			Control78	2.80283e-07
Control79	4.2061e-10	3.21788e-08	8.26549e-09	4.58576e-09	1.68856e-10	3.70994e-08	8.52718e-09	1.61029e-09	8.97234e-12	6.39992e-12	2.49818e-11	8.39277e-10	2.08244e-10	1.03753e-09	1.28585e-08	3.46851e-10	2.3672e-09	6.42588e-10	2.67157e-08	5.1079e-09	5.14352e-08	2.00585e-10	5.08563e-11	4.54513e-09	3.5374e-12	6.64459e-09	7.18397e-09	2.24387e-08	2.06339e-08	1.30236e-08	4.15537e-09	9.62888e-09	3.14583e-08	4.70969e-09	7.49196e-12	1.42674e-08	5.32898e-09	3.91683e-09	1.42937e-09	7.63713e-09	4.84389e-09	2.73075e-09	3.59645e-08	3.59306e-09	3.02957e-07			Control79	3.0333e-07
Control80	2.30357e-08	1.85025e-10	4.31317e-09	8.00452e-09	3.03814e-08	4.55783e-08	2.65483e-09	2.10518e-09	9.35981e-09	1.3505e-08	2.53961e-08	1.47666e-08	1.1486e-09	8.49107e-11	1.4903e-09	7.57504e-10	4.55404e-11	4.16711e-11	2.50147e-10	1.24923e-09	5.68362e-08	3.22519e-09	1.14986e-08	4.44485e-10	7.85771e-09	2.65916e-09	5.21833e-10	1.34628e-08	3.17287e-09	9.03688e-09	1.85991e-08	1.71982e-11	2.45476e-08	1.95568e-10	1.53572e-09	2.83783e-10	1.34362e-09	2.43522e-10	9.99832e-10	5.1541e-09	4.80954e-09	1.20364e-08	1.69901e-08	2.32722e-09	3.00446e-07			Control80	2.99809e-07
Control81	1.60024e-10	5.11737e-09	1.17165e-08	4.65831e-09	9.0441e-09	9.48308e-09	3.48986e-09	1.75849e-09	1.77881e-08	1.38542e-09	1.51184e-09	9.5189e-10	2.32429e-09	1.36363e-09	1.18421e-08	5.2675e-09	5.84739e-09	8.78684e-11	2.56907e-08	4.91595e-09	4.84182e-08	1.59143e-09	1.87759e-08	1.04955e-08	1.10045e-09	3.03064e-11	3.45073e-09	8.13211e-09	3.91043e-09	2.12539e-09	2.98594e-08	9.62592e-09	1.20302e-08	6.53575e-10	2.56699e-09	4.78088e-09	9.67957e-10	2.44028e-09	2.10208e-09	3.31782e-09	8.55762e-09	3.49536e-09	1.71227e-08	5.56235e-09	2.5168e-07			Control81	2.55188e-07
Control82	8.12582e-08	2.03317e-09	5.4433e-08	2.66942e-08	5.55846e-11	1.58266e-08	2.27075e-09	2.00206e-08	1.69114e-08	5.35194e-09	1.15449e-08	5.13224e-10	1.51846e-08	1.14299e-09	8.5083e-09	6.04955e-09	3.02043e-09	1.08482e-08	8.40508e-10	6.6225e-09	4.48864e-08	3.11977e-10	9.43482e-08	1.07039e-08	5.43864e-09	2.0876e-09	3.08184e-09	4.96757e-09	6.45396e-09	3.67917e-08	1.90686e-08	1.02739e-10	1.60283e-08	7.0727e-11	1.62413e-09	2.9773e-09	1.44389e-10	1.77776e-09	7.67683e-11	3.05127e-09	3.61506e-08	4.05593e-10	1.94179e-08	2.64116e-09	5.06727e-07			Control82	5.05571e-07
Control83	3.6391e-08	2.74225e-10	2.58645e-08	1.16508e-08	2.04303e-08	8.90944e-10	6.17568e-11	1.67392e-09	2.36895e-08	3.81375e-09	4.41078e-11	1.48394e-08	2.65267e-09	8.13984e-09	4.32606e-09	3.03048e-09	2.55632e-09	1.29806e-08	1.47743e-08	9.85672e-10	3.6978e-08	2.47978e-10	8.61063e-08	5.24221e-09	1.30488e-09	8.16187e-09	4.32414e-09	7.09347e-11	1.18677e-09	9.89572e-11	6.78001e-08	6.21162e-10	5.76104e-09	5.41474e-11	5.10765e-09	5.73127e-09	3.13422e-09	6.47973e-09	5.9409e-09	2.03135e-08	1.26619e-09	4.74778e-09	2.46687e-08	6.93156e-10	3.82411e-07			Control83	3.83954e-07
Control84	4.1708e-09	2.33004e-09	6.48187e-09	6.89852e-09	2.45291e-09	1.282e-08	1.31208e-08	1.78141e-09	1.64187e-08	1.38005e-08	1.7141e-10	3.20073e-09	4.08853e-11	5.60496e-11	4.53456e-09	8.89022e-09	5.38718e-10	2.2833e-09	7.80959e-10	6.48366e-10	8.35888e-08	4.81143e-09	1.0856e-08	4.68237e-08	1.28086e-08	2.34829e-09	1.05538e-08	4.76924e-11	8.46691e-09	9.57531e-10	1.21564e-08	2.07904e-09	2.05934e-08	7.00447e-10	4.50404e-09	1.3767e-10	2.2178e-10	2.87327e-09	3.5744e-11	6.02551e-10	2.3676e-08	5.57682e-10	4.03451e-08	5.37512e-10	2.60339e-07			Control84	2.62258e-07
Control85	2.97321e-08	4.84806e-11	8.69025e-11	1.20902e-08	3.2844e-08	2.53901e-09	1.73258e-08	6.80759e-12	2.07748e-08	4.70876e-08	1.3781e-12	1.50649e-10	3.76091e-09	1.73614e-09	3.88266e-09	4.42486e-10	5.23179e-09	2.15007e-09	2.75019e-08	1.2141e-12	8.98416e-08	8.12537e-10	5.62433e-09	1.7101e-10	1.21424e-08	1.05965e-08	3.024e-08	4.23779e-09	2.38817e-09	1.09717e-08	2.36245e-08	3.60686e-12	1.40231e-10	6.84964e-10	1.61089e-08	1.51209e-09	1.17258e-14	1.98091e-09	2.06869e-09	3.47719e-09	3.64629e-10	1.56301e-10	2.47557e-08	1.04572e-09	3.1025e-07			Control85	3.02545e-07
Control86	4.6854e-09	2.42744e-09	1.9103e-12	8.64312e-09	1.11494e-08	6.12685e-09	2.26953e-08	3.00213e-09	2.61818e-08	1.92976e-08	9.67228e-09	2.40314e-10	5.86664e-09	6.45071e-11	2.79233e-09	3.16753e-11	1.32577e-08	7.7203e-09	2.41881e-08	3.01658e-10	5.65582e-08	4.31232e-10	6.83612e-08	1.11457e-09	2.13217e-08	1.19194e-08	2.21225e-08	2.58414e-10	1.45377e-08	2.10907e-09	3.26945e-08	8.62576e-10	4.58091e-09	5.68191e-10	2.04802e-09	9.66372e-10	1.60582e-10	7.30944e-10	1.00102e-08	1.33183e-09	7.45452e-09	6.14856e-09	1.6504e-08	3.63563e-11	3.61149e-07			Control86	3.578e-07
Control87	3.5588e-08	2.40595e-10	6.87795e-09	8.19533e-08	3.77737e-08	1.08362e-09	7.46e-09	2.75675e-09	3.32558e-09	1.08307e-08	7.27997e-09	1.21552e-09	1.32131e-10	2.78141e-09	5.74693e-09	1.44069e-09	1.5225e-08	6.31698e-09	2.92391e-08	1.19547e-14	6.27033e-08	9.36554e-11	9.77601e-08	3.21211e-09	3.87046e-09	3.60157e-08	7.98062e-09	1.01526e-09	2.93263e-09	2.72673e-10	2.02322e-08	1.79492e-09	3.87333e-10	8.83082e-11	2.84421e-09	1.05142e-11	2.48372e-10	1.21577e-08	7.11978e-09	1.9306e-08	3.08795e-11	2.80827e-10	4.0712e-08	4.15348e-09	4.50476e-07			Control87	4.53881e-07
[truncated: 3 more columns]

## Sheet: MatchQC scripts
library(NIPTeR)
#load sample
NIPT_raw_sample_bin <- readRDS( file = "PATH/TO//Trisomy21.rds")
#load control group
NIPT_control_group_separate <- readRDS( file = "PATH/TO/NIPTeR_cleaned_87_control_group.rds" )
#Prepare sample by doing variation reduction
#do bin gc correction on sample and control group
NIPT_bingc_sample <- gc_correct(nipt_object = NIPT_raw_sample_bin, method = "bin")
NIPT_bingc_controls <- gc_correct(nipt_object = NIPT_control_group_separate, method = "bin")
#Chi correct controgroup
chi_correct_combo <- chi_correct(nipt_sample = NIPT_bingc_sample, nipt_control_group = NIPT_bingc_controls)
NIPT_chi_correct_sample <- chi_correct_combo$sample
NIPT_chi_correct_controls <- chi_correct_combo$control_group
#Calculate Match QC score
NIPT_sample_Match_QC_scores <- match_control_group(nipt_sample = NIPT_chi_correct_sample, nipt_control_group = NIPT_chi_correct_controls,
mode = "report", n_of_samples = 87 )
#Get whole chromosome counts forward and reverse separate after bin and chi correction for all samples
forward_bin_counts_per_chromosome_bingc_chi_corrected_separate_list <- list()
reverse_bin_counts_per_chromosome_bingc_chi_corrected_separate_list <- list()
for (controlsample in 1:length(NIPT_chi_correct_controls$samples)){
forward_bin_counts_per_chromosome_sample_list <- Reduce("+", data.frame(NIPT_chi_correct_controls$sample[[controlsample]]$autosomal_chromosome_reads[[1]]))
reverse_bin_counts_per_chromosome_sample_list <- Reduce("+", data.frame(NIPT_chi_correct_controls$sample[[controlsample]]$autosomal_chromosome_reads[[2]]))
forward_bin_counts_per_chromosome_bingc_chi_corrected_separate_list[[length(forward_bin_counts_per_chromosome_bingc_chi_corrected_separate_list)+1]] <- forward_bin_counts_per_chromosome_sample_list
reverse_bin_counts_per_chromosome_bingc_chi_corrected_separate_list[[length(reverse_bin_counts_per_chromosome_bingc_chi_corrected_separate_list)+1]] <- reverse_bin_counts_per_chromosome_sample_list
}
#Get sample separate bingc and chi squared corrected separate read counts
Sample_bingc_chi_corrected_read_counts_forward <- Reduce("+", data.frame(NIPT_chi_correct_sample$autosomal_chromosome_reads[[1]]))
Sample_bingc_chi_corrected_read_counts_reverse <- Reduce("+", data.frame(NIPT_chi_correct_sample$autosomal_chromosome_reads[[2]]))

## Sheet: Readcounts after bingc and chi 
Combined f+r reads
Controlgroup	Chr1	Chr2	Chr3	Chr4	Chr5	Chr6	Chr7	Chr8	Chr9	Chr10	Chr11	Chr12	Chr13	Chr14	Chr15	Chr16	Chr17	Chr18	Chr19	Chr20	Chr21	Chr22		Fraction 21 compared to all	Calculated by NIPTeR	Fraction 21 compared to chromosomes 2, 10, 14, 15, 19 and 20	Calculated by NIPTeR		Linear regression first predictor
Control01	1.01899e+06	1.07748e+06	883558	832536	794695	750396	686538	638954	526471	589633	597007	584784	424019	394925	361279	349886	348452	339358	238815	276180	154426	155024		0.0128438	0.0128438	0.0525561	0.0525561
Control02	675649	717391	587189	551476	528891	499424	456292	425331	350148	392857	397162	386521	282309	262088	239486	232084	229714	227090	156131	183743	102712	102832		0.0128607	0.0128607	0.0526271	0.0526271
Control03	838724	892626	728882	686697	658240	621075	568142	527737	434878	488646	493610	481675	352031	324737	298957	288035	284725	281498	192782	227673	128243	127983		0.0129178	0.0129178	0.0528745	0.0528745
Control04	772439	817498	670116	631016	605870	570327	523033	485637	397384	448818	454804	444013	323276	299725	272587	266550	263467	258134	183973	211110	117887	116701		0.0129059	0.0129059	0.0527762	0.0527762
Control05	753783	799013	657070	616648	591548	558687	512351	474133	389527	438639	442808	433019	315017	292555	267401	260244	256725	253247	179081	204905	114963	114307		0.0128801	0.0128801	0.0526969	0.0526969
Control06	1.03785e+06	1.09799e+06	901424	851763	809836	764211	702811	653817	538054	602986	610858	594347	432464	403484	368921	357759	352091	349660	239767	282343	157199	158458		0.0128136	0.0128136	0.0524785	0.0524785
Control07	824975	874027	716711	677238	646526	607651	559553	520967	428600	480292	486782	473712	344662	320350	294259	285479	280550	276795	191376	225255	125456	126763		0.0128436	0.0128436	0.0525898	0.0525898
Control08	755188	799268	655141	614705	590234	556412	509046	473280	389907	437526	444009	433509	314312	291844	267539	258668	256677	252290	176763	204574	115025	114355		0.0129093	0.0129093	0.0528242	0.0528242
Control09	840133	889583	729406	687239	658699	620410	571119	526211	434852	489429	492037	483531	350849	327266	299028	289777	289447	281583	199658	227454	128540	129195		0.0129245	0.0129245	0.0528447	0.0528446
Control10	874331	927266	759572	718548	683927	643874	591057	549802	454712	508136	516066	501284	364295	338658	311188	301444	296943	292788	203852	238044	133129	133961		0.0128715	0.0128715	0.0526795	0.0526795
Control11	762081	809649	662742	622267	595877	564324	517419	480096	392283	443366	447339	439075	319170	296669	269757	262404	261682	255315	180407	207349	116098	116473		0.0128685	0.0128685	0.0525995	0.0525995
Control12	978494	1.0369e+06	846877	798221	762367	721886	663794	611671	504176	568253	572354	561186	407808	378154	347041	334166	335488	326020	229426	264402	148839	150839		0.0128884	0.0128883	0.0527019	0.0527019
Control13	1.04599e+06	1.11305e+06	909749	859580	819848	774610	712192	660103	541249	610240	615001	601767	439543	406984	373110	361400	359274	352031	246528	282823	159809	159490		0.0128833	0.0128833	0.0526947	0.0526947
Control14	946518	1.00509e+06	823998	776449	743365	701637	644284	597688	491331	552722	557810	546488	397812	368137	338484	326342	326254	318778	225423	257978	145584	144655		0.012956	0.012956	0.0529813	0.0529813
Control15	979149	1.04102e+06	850705	800579	764393	725629	665656	613346	504517	570942	576142	562891	409699	379514	347239	336495	336207	327775	231956	265602	149610	149151		0.0129106	0.0129106	0.052749	0.052749
Control16	1.20181e+06	1.27459e+06	1.04269e+06	982362	941434	885528	814847	758084	620025	698215	707237	690825	503129	466781	425725	414765	410034	402224	282922	326838	183793	182842		0.012928	0.012928	0.0528891	0.0528891
Control17	1.00982e+06	1.06984e+06	876201	822599	788376	746105	685540	631955	520865	583996	591345	580695	420895	390770	357792	347687	345175	336579	238951	274030	153085	152868		0.0128371	0.0128372	0.0525095	0.0525095
Control18	1.13683e+06	1.20307e+06	984891	928791	888513	838398	770547	713603	587639	660462	667468	653046	473894	442759	405307	390579	391811	379164	268883	311079	173621	173291		0.0129147	0.0129147	0.0527473	0.0527473
Control19	1.0054e+06	1.06404e+06	869214	814957	781029	741533	676186	627393	518392	583741	585895	574883	418211	388931	355606	340713	344836	335707	229247	271404	152626	152394		0.0128991	0.0128991	0.0527576	0.0527576
Control20	1.0488e+06	1.1126e+06	907158	854635	818284	773968	707908	656882	540154	609752	614040	600570	436776	405686	370951	358218	357589	349992	242446	283931	158992	158844		0.012855	0.012855	0.0525531	0.0525531
Control21	877858	930191	761903	716873	686749	648465	594290	550805	453901	509954	515831	504399	366860	340123	310077	300934	300253	294252	203781	238060	133926	132376		0.0129124	0.0129125	0.0528895	0.0528895
Control22	835582	887271	725041	682952	651739	618217	567297	524556	433125	485708	490200	480810	349074	324106	296839	286602	285438	279819	195948	225614	127841	126810		0.0129386	0.0129386	0.0529257	0.0529256
Control23	805200	852944	699068	656375	628106	594590	544155	504869	415938	468285	474346	462995	337341	312246	285794	276685	274192	270623	188228	219393	123005	123282		0.0129239	0.0129239	0.0528626	0.0528626
Control24	1.12524e+06	1.19553e+06	976442	918915	878885	829950	755316	706760	581789	652742	662685	643395	469111	434440	397449	383891	382051	377135	255380	305491	170113	171049		0.0128157	0.0128157	0.0524874	0.0524874
Control25	888530	941684	771310	724221	695751	654941	600733	557260	458926	516312	523114	510594	371683	343590	315167	305799	303242	296687	210319	242418	135648	135842		0.0129142	0.0129142	0.0527917	0.0527917
Control26	959347	1.0172e+06	831972	786358	752428	710069	649394	602579	497560	558691	564501	550821	400096	372838	339660	330233	327289	322759	223806	261921	146313	146333		0.0128885	0.0128885	0.0527421	0.0527421
Control27	744047	789851	643386	604859	580089	548070	499661	465850	384941	433963	436987	423872	310487	287714	264922	253952	251494	247299	170293	202349	113530	114056		0.0129429	0.0129429	0.0528272	0.0528272
Control28	848934	901714	739626	694398	666692	628071	576403	537942	441524	495273	501154	487006	355993	330207	301878	292556	287738	285410	195280	232759	130630	129485		0.0129842	0.0129842	0.053164	0.053164
Control29	996693	1.05688e+06	865071	813483	780719	736354	675387	628929	516380	581024	587699	571913	417323	385655	352725	341784	338499	333678	232228	271811	153257	150427		0.0130012	0.0130012	0.0532082	0.0532082
Control30	947380	1.00649e+06	822251	771337	741277	699067	639191	594648	489544	553271	558325	543123	396238	367378	336955	323941	322046	316463	217999	257772	145187	144436		0.0129697	0.0129697	0.0529904	0.0529904
Control31	913649	970576	792256	745898	715992	674011	618724	576251	475048	531673	539586	523332	380928	353315	323968	315183	309695	306461	208507	249788	138683	139816		0.0128371	0.0128371	0.0525748	0.0525748
Control32	932864	993559	810708	763601	731376	690431	633496	589388	484483	545263	550529	535221	393067	362736	332376	320641	317255	313515	216972	255317	143234	142639		0.0129522	0.0129522	0.0529276	0.0529276
Control33	978904	1.03986e+06	846909	795340	762746	721771	660714	613452	505846	569363	576372	558989	408324	378329	348083	333768	333488	326261	228017	267026	149827	148826		0.0129696	0.0129696	0.05293	0.05293
Control34	941451	999877	816452	766942	736762	696053	637348	592963	488445	547634	554373	541670	392286	364414	334502	322064	320877	315596	216667	256224	144305	143680		0.0129647	0.0129647	0.0530665	0.0530665
Control35	1.01329e+06	1.07488e+06	877665	826592	792172	746105	684108	636626	524532	588936	598901	581733	422479	392357	361330	348987	346013	338787	236222	277024	155525	153995		0.0129839	0.0129839	0.0530666	0.0530666
Control36	929659	988488	810312	761034	731494	688300	632364	586624	481214	541929	549350	535126	389749	362079	330318	322294	316507	312800	218888	254003	142427	140963		0.0129175	0.0129175	0.0528348	0.0528347
Control37	1.05514e+06	1.12369e+06	918446	865593	826450	781206	713871	667287	547821	615030	623247	607293	441757	408807	376983	363157	359219	355449	241485	288658	161226	161235		0.012895	0.012895	0.0527807	0.0527807
Control38	813626	863579	707347	664335	638305	602289	553046	512622	420970	472575	479031	466692	340991	315267	289620	280271	278035	271478	190509	221075	123848	123800		0.0128616	0.0128616	0.0526424	0.0526425
Control39	850983	903094	740185	694648	669489	628230	576901	536501	441924	496159	502406	490127	355281	331259	301109	293750	290363	285656	198992	232876	129977	130343		0.0128942	0.0128942	0.0527613	0.0527613
Control40	783273	832781	683121	642611	615273	579660	532184	493990	406048	457113	462761	450546	328794	305286	277825	271374	266428	263100	184780	213685	119855	119948		0.0129009	0.0129009	0.0527655	0.0527655
Control41	1.04904e+06	1.11469e+06	912882	858470	821359	776274	709742	660493	543874	610555	619564	601870	438502	405976	371904	360618	357429	351934	242739	286186	159458	159903		0.0128456	0.0128456	0.0525909	0.0525909
Control42	902638	958491	783987	737140	706730	666880	610376	567203	465879	524372	532479	517389	377224	350296	317987	310086	307020	302648	210411	245635	138039	137356		0.0129368	0.0129368	0.0529455	0.0529455
Control43	984882	1.04333e+06	854042	801683	768847	725820	664325	616880	508295	572671	577769	563498	409150	380963	349064	335877	335476	328016	226459	267838	150097	149910		0.0129228	0.0129228	0.0528451	0.0528451
Control44	799603	849029	694710	652061	624773	591387	540711	501418	412952	465038	470187	457258	334274	309109	283636	274061	271630	267217	184629	216543	121477	121696		0.0128637	0.0128637	0.0526333	0.0526333
Control45	903394	958538	784488	736529	708528	667651	609172	566802	467313	525657	532926	519054	376795	351044	321559	309542	308477	301698	210649	246765	137810	137473		0.0129013	0.0129013	0.0527156	0.0527156
Control46	923612	975132	799012	749588	719969	681767	622478	576542	475466	534679	541226	528586	383524	356236	326545	314594	314146	307411	213443	250785	139887	140380		0.0128632	0.0128632	0.052652	0.052652
Control47	976104	1.03535e+06	847602	794488	763392	720776	661534	612052	506815	567025	573890	559553	405353	377412	346196	336990	332013	326254	227389	264955	148300	148876		0.0128595	0.0128595	0.05262	0.05262
Control48	980863	1.04264e+06	850720	802804	770422	725072	665972	619516	508456	572450	579610	564483	410319	380221	347473	337540	333253	329132	227992	268640	149061	149925		0.0128318	0.0128318	0.0524971	0.0524971
Control49	940671	998758	814085	763562	732802	693345	631367	588028	485578	548505	552525	537451	391712	364078	335174	320992	320305	312510	214683	258519	143571	143706		0.0129437	0.0129437	0.0527889	0.0527889
Control50	873570	926355	756793	711370	683900	642435	590911	549600	450987	508537	514127	502178	365636	336487	309807	298485	296152	292640	201597	238178	133045	132428		0.0128979	0.0128979	0.0527754	0.0527754
Control51	934041	988413	808402	759130	730491	685993	629664	588132	483656	538192	551542	535484	387868	362588	332255	321669	317476	313801	215786	254647	142601	142516		0.0129351	0.0129351	0.0529745	0.0529745
Control52	899438	955414	777716	731942	702854	662342	606644	566796	461999	524456	530481	515250	376459	348958	319063	309415	306260	302411	208385	245864	137175	138053		0.0129077	0.0129077	0.0527163	0.0527163
Control53	834173	886694	724454	683375	653848	614425	563798	525886	431676	486235	491322	478154	348278	322636	296957	287607	283694	279984	193308	226597	127658	127439		0.0129363	0.0129363	0.0529167	0.0529167
Control54	913901	970961	795158	745903	715996	676498	619252	577109	473067	531149	539339	527678	381654	354318	323596	315502	311977	306461	213240	249016	139521	139135		0.0128942	0.0128942	0.0528032	0.0528032
Control55	1.02575e+06	1.08976e+06	893454	839055	803683	758227	690719	644396	528984	595421	604725	588640	429513	396421	364124	351286	349315	343445	236834	279870	156209	155933		0.0128824	0.0128824	0.0527301	0.0527301
Control56	1.10314e+06	1.16854e+06	957026	900908	862818	814147	748589	693809	571010	640240	650144	633585	460936	427368	391349	379661	376309	369516	260002	299577	168260	167414		0.012899	0.0128991	0.0527944	0.0527944
Control57	908282	961706	784951	737539	706062	667452	610546	567355	471814	527646	534660	518000	377285	349030	321368	310958	308036	302090	209935	246603	138414	137898		0.0129387	0.0129388	0.0529047	0.0529047
Control58	883826	936507	771121	722560	692291	652619	598811	555285	456457	513041	520605	506730	370317	342598	313569	304815	301346	295948	206642	240160	134506	133760		0.0128671	0.0128671	0.0526955	0.0526955
Control59	876429	933483	764183	719218	689764	648730	596370	553240	454699	508640	518872	504710	367689	340691	310003	302960	297269	294445	206722	239398	134236	132687		0.0129142	0.0129142	0.052871	0.052871
Control60	888566	942611	771230	725217	696355	656865	603074	558087	460082	515786	523418	510831	371593	345065	315744	305782	303019	296823	208012	240578	135646	134976		0.0129071	0.0129071	0.0528257	0.0528257
Control61	832687	883430	725297	679961	651876	616937	565386	524127	431606	483266	492150	479037	349640	322558	295302	287315	285031	278412	198291	227398	127273	126986		0.0129028	0.0129028	0.0528049	0.052805
Control62	877059	929061	761499	717215	684803	647083	593343	550865	454064	508687	515824	502771	366061	339418	312823	301450	298321	292281	205953	237382	133178	133397		0.0128519	0.0128519	0.0525706	0.0525706
Control63	798775	848224	694439	651654	626004	590513	540308	501436	413808	464947	469199	457719	334568	310237	283999	273496	271319	267966	184417	216977	120538	121127		0.0127666	0.0127666	0.052208	0.052208
Control64	778919	827229	676530	634765	609446	574378	527945	490415	403559	453386	460241	447662	324556	300543	277572	268356	266561	262153	182210	214150	118888	119209		0.0128965	0.0128965	0.05272	0.05272
Control65	996137	1.05873e+06	866336	820394	780536	736185	675374	629608	517589	582410	587613	570694	417560	386651	355573	343599	337395	336520	229814	271849	151228	153475		0.0128102	0.0128102	0.0524182	0.0524182
Control66	945623	1.00044e+06	821233	769274	737002	699082	636415	589295	487670	545675	554443	541198	393560	365068	335788	321213	321581	314017	218419	255773	143871	143382		0.0129148	0.0129148	0.0528713	0.0528713
Control67	955824	1.01212e+06	830327	779820	746863	706999	646562	599541	493408	553978	563428	549364	399844	370493	338327	327925	326582	318916	224520	259856	145959	145337		0.0129213	0.0129213	0.0528972	0.0528972
Control68	926188	980978	804113	755788	723821	683150	626519	581800	476988	536504	543429	530982	387192	357882	328889	317346	314784	309470	216894	251800	140246	140900		0.0128246	0.0128246	0.0524686	0.0524686
Control69	816184	869185	711734	667833	639496	602820	552409	515365	423197	474891	481050	467666	342022	315500	290393	279174	275572	275660	185398	222721	124531	124580		0.0128949	0.012895	0.0528103	0.0528103
Control70	690723	736935	601343	566446	543813	512312	468753	434612	356235	403071	407216	397810	289795	268152	245222	238294	234485	233630	161673	189326	106033	104668		0.0129458	0.0129458	0.0529009	0.0529009
Control71	1.27889e+06	1.3602e+06	1.11181e+06	1.05037e+06	1.00385e+06	945792	864181	805974	663192	747094	753748	733909	536429	497213	456267	440503	432900	431538	294230	348968	195515	194823		0.0129075	0.0129075	0.0527853	0.0527853
Control72	906925	966058	790193	741410	709498	669075	613019	571692	469378	528838	534215	518323	381116	351403	322867	310112	306471	305067	205127	247292	138905	138277		0.0129512	0.0129512	0.0529851	0.052985
Control73	887157	940875	768781	721135	692282	654893	596502	555652	457146	513822	520285	506224	369991	342229	315406	300749	301537	295830	201106	240408	134858	134636		0.0129032	0.0129032	0.0528058	0.0528058
Control74	864367	918456	750455	705783	676889	639495	585152	542543	445064	502444	507968	494745	362005	335807	306372	294661	293851	288737	200960	234509	132202	131568		0.0129432	0.0129432	0.0529115	0.0529115
Control75	1.11181e+06	1.18348e+06	966786	912117	873607	823280	757945	701931	578869	648062	656252	642454	467081	434163	394634	384700	381531	375039	263273	303036	169995	170708		0.0128776	0.0128776	0.0526846	0.0526846
Control76	1.05666e+06	1.12296e+06	917192	866059	829029	784203	719180	666221	549745	616034	621716	608374	442285	411504	376850	365239	363238	354807	251156	288783	162583	161397		0.0129701	0.0129701	0.0530056	0.0530056
Control77	1.02724e+06	1.09138e+06	892725	840516	803701	760293	698406	645446	531317	598848	603364	590988	429557	399464	366300	352320	352229	345893	239928	280043	157457	156836		0.0129442	0.0129442	0.0529095	0.0529095
Control78	1.21886e+06	1.29672e+06	1.05815e+06	996679	954610	902263	827618	767661	632533	710664	718242	701638	510397	474046	433194	420081	418309	410998	285385	332607	186372	186592		0.0129034	0.0129034	0.0527576	0.0527576
Control79	1.15764e+06	1.22721e+06	1.00172e+06	942339	898803	854951	778892	723825	594211	673894	677661	662882	480547	448760	411957	394908	395546	386692	265585	312902	175918	176025		0.0128945	0.0128945	0.0526653	0.0526653
Control80	964116	1.02244e+06	838219	787239	753502	714172	654690	605960	498425	560582	564554	553956	402468	373127	342091	330383	329780	322692	225165	261189	147525	146451		0.0129422	0.0129422	0.0529788	0.0529788
Control81	1.04848e+06	1.11272e+06	908351	854048	816951	773902	709764	657650	542242	611090	615233	601017	437438	405745	373252	357852	359379	350335	240758	283873	160447	159595		0.0129601	0.0129601	0.0529976	0.0529976
Control82	1.07087e+06	1.1395e+06	930518	878729	837708	794693	727059	680579	556248	625587	630587	615965	449949	417301	382467	370489	368237	360871	253190	291811	164730	163847		0.0129597	0.0129597	0.0529704	0.0529705
Control83	1.17341e+06	1.24705e+06	1.01984e+06	961488	920318	867475	798026	740586	610763	685258	692191	672922	491838	457752	417573	405662	400319	396269	272835	319360	180299	178984		0.0129616	0.0129616	0.0530317	0.0530317
Control84	1.05484e+06	1.11546e+06	916235	860278	823535	777932	713906	663025	544809	612145	619331	605130	439874	408136	374510	363465	360331	351415	247687	286658	159724	159592		0.012821	0.012821	0.0524614	0.0524614
Control85	788387	835981	686069	644330	617975	581925	532599	494902	408124	457424	464656	452052	330138	305120	280261	271140	268304	264091	181876	214799	119796	119856		0.0128539	0.0128539	0.0526467	0.0526467
Control86	900946	955665	784011	735734	704677	664355	607282	566433	466570	523559	530843	516531	376323	348072	320104	309302	305377	301804	207104	244410	137777	136683		0.0129447	0.0129447	0.0530134	0.0530134
Control87	1.11329e+06	1.18318e+06	970116	916078	874333	823547	754880	702852	576759	648834	659336	639501	465966	432936	396923	385123	378828	375541	257860	304161	169738	170432		0.0128588	0.0128588	0.0526502	0.0526502
Sample	1.02875e+06	1.08775e+06	891407	835743	799728	755730	695142	645208	527390	597799	604397	587987	427253	397020	363888	351980	350513	342326	238878	279609	161406	155896		0.0133109	0.013311	0.0544381	0.0544381
Chromosomal arm fractions (reads chromosome arm / all autosomal reads
Controlgroup	Chr1	Chr2	Chr3	Chr4	Chr5	Chr6	Chr7	Chr8	Chr9	Chr10	Chr11	Chr12	Chr13	Chr14	Chr15	Chr16	Chr17	Chr18	Chr19	Chr20	Chr21	Chr22
Control01	0.0847504	0.0896152	0.0734865	0.0692429	0.0660957	0.0624113	0.0571001	0.0531425	0.0437872	0.0490404	0.0496538	0.0486371	0.0352662	0.0328464	0.030048	0.0291004	0.0289811	0.0282248	0.0198625	0.0229702	0.0128438	0.0128936
Control02	0.0845987	0.0898253	0.0735225	0.0690508	0.0662229	0.0625333	0.0571328	0.0532561	0.0438423	0.0491901	0.0497291	0.0483967	0.0353481	0.0328163	0.0299863	0.0290595	0.0287628	0.0284341	0.0195493	0.0230067	0.0128607	0.0128756
Control03	0.0844841	0.0899136	0.0734198	0.0691705	0.0663041	0.0625604	0.0572286	0.0531586	0.043805	0.049221	0.049721	0.0485188	0.0354598	0.0327106	0.0301137	0.0290135	0.0286802	0.0283551	0.0194188	0.0229333	0.0129178	0.0128917
Control04	0.0845641	0.089497	0.073362	0.0690816	0.0663287	0.0624375	0.05726	0.0531659	0.0435042	0.0491351	0.0497904	0.0486091	0.0353911	0.0328129	0.029842	0.029181	0.0288435	0.0282597	0.0201408	0.0231116	0.0129059	0.0127761
Control05	0.0844512	0.0895185	0.0736158	0.069087	0.0662749	0.0625933	0.0574019	0.0531202	0.0436412	0.0491435	0.0496106	0.0485138	0.0352934	0.0327768	0.0299586	0.0291568	0.0287625	0.0283729	0.0200636	0.0229569	0.0128801	0.0128065
Control06	0.0845975	0.0894996	0.0734771	0.0694292	0.0660115	0.0622925	0.0572877	0.0532941	0.043858	0.0491507	0.0497924	0.0484466	0.0352511	0.0328889	0.0300716	0.0291617	0.0286998	0.0285016	0.019544	0.0230145	0.0128136	0.0129162
Control07	0.0844571	0.0894788	0.0733736	0.0693325	0.0661883	0.0622085	0.0572844	0.0533341	0.0438781	0.0491701	0.0498345	0.0484964	0.0352849	0.0327959	0.0301248	0.029226	0.0287214	0.028337	0.0195922	0.0230606	0.0128436	0.0129774
Control08	0.0847547	0.0897018	0.0735265	0.0689884	0.0662419	0.0624462	0.0571302	0.0531162	0.0437593	0.0491036	0.0498311	0.0486527	0.0352753	0.0327536	0.0300259	0.0290303	0.0288068	0.0283145	0.0198381	0.0229593	0.0129093	0.0128341
Control09	0.0844741	0.0894463	0.0733407	0.0691009	0.0662312	0.0623813	0.0574251	0.0529098	0.0437238	0.0492113	0.0494736	0.0486183	0.0352773	0.0329062	0.0300668	0.0291367	0.0291035	0.0283128	0.0200753	0.0228702	0.0129245	0.0129904
Control10	0.0845346	0.0896526	0.0734391	0.0694728	0.0661254	0.0622529	0.0571463	0.0531576	0.0439638	0.049129	0.0498958	0.0484666	0.0352218	0.0327431	0.0300872	0.029145	0.0287099	0.0283082	0.0197094	0.0230153	0.0128715	0.012952
Control11	0.0844707	0.0897433	0.0734598	0.0689734	0.0660482	0.0625508	0.0573518	0.0532148	0.0434815	0.0491437	0.049584	0.048668	0.0353774	0.0328835	0.0299005	0.0290854	0.0290054	0.0282996	0.0199966	0.022983	0.0128685	0.0129101
Control12	0.0847302	0.0897875	0.0733331	0.0691198	0.0660152	0.0625098	0.0574795	0.0529661	0.0436578	0.0492064	0.0495615	0.0485944	0.0353131	0.0327452	0.0300511	0.0289362	0.0290507	0.0282309	0.0198665	0.0228952	0.0128884	0.0130615
Control13	0.084324	0.0897308	0.073341	0.0692965	0.0660935	0.0624466	0.0574146	0.0532153	0.0436338	0.0491955	0.0495793	0.0485125	0.0354345	0.0328097	0.0300789	0.0291349	0.0289635	0.0283796	0.0198743	0.0228003	0.0128833	0.0128576
Control14	0.0842335	0.0894461	0.0733301	0.0690986	0.0661543	0.0624408	0.0573368	0.0531901	0.0437251	0.0491885	0.0496412	0.0486336	0.0354026	0.0327616	0.0301227	0.0290422	0.0290344	0.028369	0.0200611	0.0229583	0.012956	0.0128733
Control15	0.0844952	0.0898342	0.0734112	0.0690856	0.065963	0.0626179	0.0574424	0.0529284	0.0435371	0.0492692	0.0497179	0.0485745	0.0353548	0.03275	0.0299649	0.0290377	0.0290128	0.0282852	0.0200165	0.02292	0.0129106	0.0128709
Control16	0.0845349	0.0896545	0.0733424	0.0690992	0.0662203	0.0622879	0.0573162	0.0533235	0.0436124	0.0491123	0.0497469	0.0485925	0.03539	0.0328333	0.0299454	0.0291745	0.0288417	0.0282924	0.0199007	0.0229897	0.012928	0.0128611
Control17	0.0846796	0.089713	0.0734749	0.0689801	0.0661103	0.0625656	0.0574868	0.0529933	0.0436778	0.0489717	0.0495879	0.0486949	0.0352947	0.0327685	0.0300031	0.0291557	0.0289451	0.0282243	0.0200375	0.0229792	0.0128371	0.012819
Control18	0.0845625	0.08949	0.0732607	0.0690878	0.0660917	0.0623639	0.0573168	0.0530811	0.0437113	0.0491282	0.0496493	0.0485766	0.0352504	0.0329345	0.0301486	0.029053	0.0291447	0.0282039	0.0200008	0.0231395	0.0129147	0.0128902
Control19	0.0849707	0.0899265	0.0734608	0.0688754	0.066008	0.06267	0.0571473	0.0530235	0.0438115	0.0493343	0.0495164	0.0485857	0.0353448	0.0328702	0.0300537	0.028795	0.0291435	0.0283719	0.0193746	0.0229375	0.0128991	0.0128794
Control20	0.0847982	0.0899568	0.0733462	0.0690995	0.0661605	0.0625774	0.0572362	0.0531107	0.0436729	0.0493001	0.0496467	0.0485576	0.0353145	0.0328008	0.0299924	0.0289629	0.028912	0.0282978	0.0196024	0.0229566	0.012855	0.012843
Control21	0.0846384	0.0896841	0.0734587	0.0691171	0.0662127	0.0625216	0.0572983	0.0531057	0.0437627	0.0491671	0.0497337	0.0486315	0.0353707	0.0327929	0.029896	0.0290145	0.0289488	0.0283703	0.0196474	0.0229524	0.0129124	0.012763
Control22	0.0845681	0.0897994	0.0733804	0.0691206	0.0659615	0.0625688	0.0574153	0.0530895	0.0438359	0.0491578	0.0496124	0.048662	0.0353293	0.0328023	0.0300427	0.0290066	0.0288888	0.02832	0.0198316	0.0228341	0.0129386	0.0128343
Control23	0.0846006	0.0896169	0.0734496	0.0689639	0.0659937	0.0624723	0.0571732	0.0530455	0.0437017	0.0492017	0.0498385	0.0486459	0.0354437	0.032807	0.0300277	0.0290707	0.0288088	0.0284338	0.0197767	0.0230512	0.0129239	0.0129529
Control24	0.0847719	0.0900668	0.0735619	0.069228	0.0662122	0.0625256	0.056903	0.0532449	0.04383	0.0491754	0.0499245	0.0484712	0.0353413	0.0327293	0.0299425	0.0289211	0.0287824	0.0284121	0.0192394	0.0230146	0.0128157	0.0128863
Control25	0.0845915	0.089652	0.0734317	0.0689486	0.0662382	0.0623529	0.0571921	0.0530533	0.0436915	0.0491549	0.0498025	0.0486106	0.0353857	0.0327111	0.0300051	0.0291133	0.0288698	0.0282458	0.0200232	0.0230792	0.0129142	0.0129327
Control26	0.0845078	0.0896042	0.0732875	0.0692694	0.0662805	0.0625492	0.0572044	0.0530805	0.0438295	0.0492145	0.0497263	0.0485212	0.035244	0.0328429	0.0299203	0.0290899	0.0288305	0.0284314	0.0197148	0.0230724	0.0128885	0.0128903
Control27	0.0848239	0.0900456	0.0733481	0.0689559	0.0661321	0.0624819	0.0569631	0.0531084	0.0438846	0.0494732	0.0498179	0.0483229	0.0353965	0.0328004	0.030202	0.0289514	0.0286712	0.0281929	0.019414	0.0230685	0.0129429	0.0130027
Control28	0.0843814	0.0896276	0.0735166	0.069021	0.0662672	0.0624284	0.0572927	0.0534697	0.0438861	0.0492286	0.0498132	0.0484069	0.0353846	0.0328216	0.0300057	0.0290792	0.0286002	0.0283689	0.0194102	0.0231356	0.0129842	0.0128704
Control29	0.084552	0.0896581	0.0733862	0.0690099	0.0662304	0.0624668	0.0572949	0.0533537	0.0438058	0.0492898	0.049856	0.0485169	0.0354026	0.0327161	0.0299226	0.0289944	0.0287157	0.0283068	0.0197005	0.0230584	0.0130012	0.0127611
Control30	0.0846304	0.089911	0.0734525	0.0689043	0.066219	0.0624483	0.0570996	0.0531205	0.0437315	0.0494242	0.0498757	0.0485177	0.0353963	0.0328182	0.0301006	0.028938	0.0287687	0.02827	0.019474	0.023027	0.0129697	0.0129026
Control31	0.084571	0.0898403	0.0733344	0.0690433	0.066275	0.0623891	0.0572715	0.0533401	0.0439724	0.0492137	0.0499462	0.0484416	0.0352602	0.0327042	0.0299878	0.0291746	0.0286666	0.0283672	0.0193003	0.0231214	0.0128371	0.012942
Control32	0.0843559	0.0898443	0.0733097	0.06905	0.066136	0.0624334	0.057285	0.0532965	0.0438102	0.0493063	0.0497825	0.0483983	0.0355437	0.032801	0.0300557	0.0289945	0.0286883	0.0283502	0.0196201	0.0230875	0.0129522	0.0128984
Control33	0.0847374	0.0900136	0.0733114	0.0688474	0.066026	0.062479	0.0571937	0.0531026	0.0437878	0.0492861	0.0498928	0.048388	0.035346	0.0327495	0.0301313	0.0288921	0.0288679	0.0282423	0.019738	0.0231147	0.0129696	0.0128829
Control34	0.0845823	0.0898315	0.0733521	0.068904	0.0661926	0.0625352	0.0572609	0.0532733	0.0438832	0.0492008	0.0498063	0.048665	0.035244	0.0327399	0.0300525	0.028935	0.0288284	0.0283539	0.0194659	0.0230198	0.0129647	0.0129086
Control35	0.0845943	0.0897357	0.0732715	0.0690077	0.0661342	0.0622883	0.0571125	0.0531485	0.0437903	0.0491671	0.049999	0.0485657	0.0352705	0.0327558	0.0301655	0.029135	0.0288867	0.0282835	0.0197209	0.0231273	0.0129839	0.0128562
Control36	0.0843158	0.0896512	0.0734915	0.0690222	0.0663431	0.0624256	0.0573525	0.053204	0.0436439	0.0491504	0.0498235	0.0485334	0.0353485	0.0328389	0.0299583	0.0292306	0.0287057	0.0283695	0.0198521	0.0230369	0.0129175	0.0127847
Control37	0.0843907	0.089873	0.0734578	0.0692306	0.0660999	0.0624813	0.0570957	0.0533699	0.043815	0.0491904	0.0498476	0.0485716	0.0353319	0.0326966	0.0301513	0.0290455	0.0287305	0.028429	0.0193141	0.023087	0.012895	0.0128957
Control38	0.0844947	0.0896823	0.0734577	0.0689909	0.0662877	0.0625474	0.0574336	0.0532356	0.0437176	0.0490767	0.0497472	0.0484658	0.0354118	0.0327404	0.0300769	0.0291061	0.0288738	0.0281928	0.0197843	0.0229586	0.0128616	0.0128566
Control39	0.0844208	0.0895904	0.0734292	0.0689117	0.0664159	0.0623228	0.0572308	0.053223	0.0438406	0.0492208	0.0498406	0.0486225	0.0352452	0.0328622	0.0298712	0.0291411	0.0288052	0.0283382	0.0197408	0.0231022	0.0128942	0.0129306
Control40	0.0843096	0.0896385	0.0735295	0.0691691	0.0662265	0.0623932	0.057283	0.0531719	0.0437061	0.0492025	0.0498105	0.0484957	0.0353906	0.0328603	0.0299044	0.02921	0.0286776	0.0283194	0.0198892	0.0230006	0.0129009	0.0129109
Control41	0.0845081	0.0897971	0.0735397	0.0691564	0.0661668	0.0625348	0.0571752	0.0532078	0.0438133	0.0491849	0.0499107	0.0484852	0.0353247	0.0327045	0.0299597	0.0290506	0.0287936	0.028351	0.0195545	0.0230545	0.0128456	0.0128814
Control42	0.0845938	0.0898282	0.0734739	0.0690835	0.0662336	0.0624989	0.0572034	0.0531573	0.0436614	0.0491433	0.0499031	0.0484889	0.0353528	0.0328292	0.0298012	0.0290608	0.0287734	0.0283637	0.0197194	0.0230205	0.0129368	0.0128728
Control43	0.0847948	0.0898267	0.0735299	0.069022	0.0661949	0.0624905	0.057196	0.0531111	0.0437624	0.0493049	0.0497438	0.0485152	0.0352263	0.0327995	0.0300531	0.0289178	0.0288833	0.028241	0.0194973	0.0230599	0.0129228	0.0129067
Control44	0.0846732	0.0899071	0.0735657	0.0690494	0.0661598	0.0626244	0.0572581	0.0530972	0.0437291	0.0492447	0.04979	0.0484209	0.0353977	0.0327328	0.0300353	0.0290214	0.028764	0.0282967	0.0195511	0.0229306	0.0128637	0.0128869
Control45	0.0845727	0.0897351	0.0734411	0.0689514	0.06633	0.0625033	0.0570287	0.0530621	0.0437482	0.0492103	0.0498907	0.0485921	0.0352743	0.0328636	0.0301032	0.0289783	0.0288786	0.0282439	0.0197203	0.0231013	0.0129013	0.0128698
Control46	0.0849297	0.0896672	0.0734723	0.0689276	0.066204	0.0626912	0.0572393	0.0530153	0.043721	0.0491659	0.0497679	0.0486056	0.0352666	0.0327573	0.0300271	0.0289282	0.028887	0.0282676	0.0196269	0.0230607	0.0128632	0.0129085
Control47	0.0846408	0.0897779	0.073498	0.0688923	0.0661959	0.0625005	0.0573635	0.0530728	0.0439474	0.0491684	0.0497636	0.0485205	0.0351493	0.0327265	0.0300196	0.0292214	0.0287898	0.0282904	0.0197176	0.022975	0.0128595	0.0129094
Control48	0.0844366	0.0897545	0.0732334	0.0691086	0.066321	0.062417	0.0573295	0.0533304	0.0437699	0.0492788	0.0498951	0.0485929	0.0353219	0.0327309	0.0299119	0.0290568	0.0286878	0.028333	0.0196264	0.0231256	0.0128318	0.0129061
Control49	0.0848068	0.0900438	0.0733944	0.0688394	0.0660662	0.062509	0.0569213	0.0530141	0.0437776	0.0494508	0.0498133	0.0484543	0.035315	0.0328237	0.0302178	0.0289393	0.0288773	0.0281745	0.0193549	0.0233069	0.0129437	0.0129559
Control50	0.0846875	0.0898046	0.0733666	0.0689632	0.0663001	0.0622803	0.0572854	0.0532805	0.0437205	0.0492997	0.0498416	0.0486832	0.0354463	0.0326205	0.030034	0.0289364	0.0287102	0.0283697	0.0195437	0.02309	0.0128979	0.0128382
Control51	0.0847253	0.0896573	0.0733287	0.0688594	0.0662616	0.0622253	0.0571158	0.0533484	0.0438716	0.0488185	0.0500294	0.0485729	0.0351829	0.0328898	0.0301383	0.0291781	0.0287977	0.0284643	0.0195736	0.0230986	0.0129351	0.0129274
Control52	0.084634	0.0899013	0.0731804	0.0688732	0.0661362	0.0623242	0.0570831	0.0533336	0.0434725	0.0493495	0.0499165	0.0484833	0.0354235	0.0328357	0.0300228	0.029115	0.028818	0.0284558	0.0196083	0.023135	0.0129077	0.0129904
Control53	0.0845314	0.0898537	0.073413	0.0692503	0.0662581	0.0622631	0.0571328	0.053291	0.0437441	0.0492729	0.0497884	0.048454	0.035293	0.0326945	0.0300923	0.0291449	0.0287483	0.0283724	0.019589	0.0229624	0.0129363	0.0129141
Control54	0.0844607	0.089734	0.0734868	0.0689347	0.0661707	0.0625205	0.0572299	0.0533351	0.0437198	0.0490876	0.0498445	0.0487668	0.0352716	0.0327453	0.0299061	0.029158	0.0288322	0.0283224	0.0197072	0.0230135	0.0128942	0.0128585
Control55	0.0845923	0.0898716	0.0736823	0.0691961	0.066279	0.0625302	0.056963	0.0531427	0.0436248	0.0491038	0.0498711	0.0485446	0.0354215	0.0326924	0.0300289	0.0289702	0.0288076	0.0283236	0.0195314	0.0230806	0.0128824	0.0128596
Control56	0.0845683	0.089582	0.0733671	0.069065	0.066145	0.0624138	0.057388	0.0531885	0.0437745	0.0490818	0.049841	0.0485717	0.0353361	0.0327627	0.0300014	0.0291054	0.0288484	0.0283277	0.0199322	0.0229661	0.012899	0.0128342
Control57	0.0849049	0.089899	0.0733762	0.0689441	0.0660017	0.0623925	0.057073	0.0530356	0.0441045	0.0493236	0.0499793	0.048422	0.0352681	0.0326269	0.0300411	0.029068	0.0287948	0.028239	0.0196244	0.0230521	0.0129387	0.0128905
Control58	0.0845482	0.0895878	0.0737667	0.0691213	0.0662256	0.0624306	0.0572833	0.0531195	0.0436654	0.0490783	0.049802	0.0484746	0.0354251	0.0327735	0.0299965	0.0291591	0.0288272	0.0283109	0.0197677	0.0229741	0.0128671	0.0127957
Control59	0.0843171	0.089806	0.0735185	0.0691926	0.066359	0.0624113	0.057374	0.0532246	0.0437445	0.0489338	0.0499182	0.0485557	0.0353736	0.0327763	0.029824	0.0291464	0.0285989	0.0283272	0.0198877	0.0230313	0.0129142	0.0127652
Control60	0.08455	0.0896925	0.0733851	0.0690068	0.0662605	0.0625028	0.0573845	0.0531038	0.0437783	0.0490787	0.049805	0.0486073	0.0353583	0.0328341	0.0300441	0.0290962	0.0288332	0.0282437	0.019793	0.0228917	0.0129071	0.0128434
Control61	0.084417	0.0895614	0.07353	0.0689339	0.0660866	0.0625445	0.0573183	0.0531355	0.0437558	0.048993	0.0498937	0.0485643	0.0354462	0.0327007	0.0299374	0.0291278	0.0288962	0.0282252	0.0201026	0.0230534	0.0129028	0.0128737
Control62	0.0846375	0.0896557	0.0734858	0.0692122	0.0660845	0.0624445	0.0572584	0.0531593	0.0438178	0.049089	0.0497778	0.0485182	0.0353254	0.0327543	0.0301879	0.0290904	0.0287884	0.0282055	0.0198748	0.0229077	0.0128519	0.012873
Control63	0.0846011	0.0898384	0.0735505	0.0690189	0.0663023	0.0625433	0.0572259	0.0531088	0.0438278	0.0492441	0.0496945	0.0484786	0.0354353	0.0328582	0.0300794	0.0289669	0.0287364	0.0283812	0.0195322	0.0229808	0.0127666	0.012829
Control64	0.0844936	0.0897341	0.0733869	0.0688565	0.0661099	0.0623059	0.0572691	0.053198	0.0437762	0.0491813	0.0499249	0.0485603	0.0352063	0.0326016	0.0301098	0.0291101	0.0289153	0.0284372	0.0197654	0.02323	0.0128965	0.0129312
Control65	0.0843807	0.0896826	0.0733855	0.0694939	0.0661176	0.0623607	0.0572095	0.0533328	0.0438439	0.0493348	0.0497755	0.0483423	0.0353707	0.0327524	0.0301198	0.0291055	0.0285801	0.0285059	0.0194671	0.0230278	0.0128102	0.0130006
Control66	0.0848852	0.0898056	0.0737192	0.069055	0.0661581	0.0627541	0.0571287	0.052899	0.0437764	0.0489833	0.0497703	0.0485814	0.0353285	0.0327709	0.0301425	0.0288342	0.0288672	0.0281882	0.0196067	0.0229598	0.0129148	0.0128709
Control67	0.0846162	0.0895995	0.0735064	0.0690352	0.0661175	0.0625885	0.0572382	0.0530755	0.0436799	0.049042	0.0498786	0.0486335	0.035397	0.0327987	0.0299511	0.0290303	0.0289113	0.0282327	0.0198761	0.0230043	0.0129213	0.0128662
Control68	0.0846943	0.0897045	0.0735312	0.0691122	0.066189	0.0624699	0.0572914	0.0532021	0.0436177	0.04906	0.0496932	0.0485551	0.0354064	0.0327261	0.0300749	0.0290194	0.0287851	0.0282992	0.0198336	0.0230256	0.0128246	0.0128845
Control69	0.084514	0.0900022	0.0736984	0.0691526	0.0662184	0.0624206	0.0572007	0.0533648	0.0438211	0.0491739	0.0498116	0.0484257	0.0354156	0.0326693	0.0300696	0.0289078	0.0285348	0.028544	0.0191976	0.0230622	0.0128949	0.0129
Control70	0.0843318	0.0899739	0.0734191	0.0691585	0.0663952	0.0625491	0.057231	0.0530626	0.0434935	0.0492117	0.0497178	0.0485694	0.0353816	0.0327392	0.0299396	0.0290938	0.0286288	0.0285243	0.019739	0.0231151	0.0129458	0.0127791
Control71	0.0844296	0.0897974	0.0733994	0.0693435	0.0662718	0.0624393	0.0570515	0.0532088	0.0437826	0.0493216	0.0497609	0.0484512	0.035414	0.032825	0.0301218	0.0290811	0.0285792	0.0284893	0.0194245	0.0230382	0.0129075	0.0128619
Control72	0.0845597	0.0900731	0.0736759	0.0691275	0.0661521	0.0623831	0.0571565	0.0533033	0.0437638	0.0493077	0.0498091	0.0483273	0.0355345	0.032764	0.0301035	0.0289142	0.0285747	0.0284437	0.0191256	0.023057	0.0129512	0.0128926
Control73	0.0848832	0.0900229	0.0735569	0.0689982	0.0662375	0.0626602	0.0570733	0.0531648	0.0437397	0.0491625	0.0497809	0.0484356	0.0354007	0.0327445	0.030178	0.0287756	0.028851	0.028305	0.0192418	0.0230022	0.0129032	0.012882
Control74	0.0846255	0.089921	0.0734729	0.0690993	0.0662705	0.0626095	0.057289	0.0531174	0.0435738	0.0491916	0.0497324	0.0484377	0.0354419	0.032877	0.0299952	0.0288487	0.0287693	0.0282686	0.0196749	0.0229595	0.0129432	0.0128811
Control75	0.084223	0.0896527	0.0732372	0.0690959	0.0661786	0.0623661	0.0574168	0.0531736	0.0438513	0.0490928	0.0497132	0.048668	0.0353829	0.0328892	0.0298948	0.0291423	0.0289022	0.0284104	0.0199438	0.022956	0.0128776	0.0129317
Control76	0.084295	0.0895844	0.0731692	0.0690901	0.066136	0.06256	0.0573728	0.053148	0.0438561	0.0491443	0.0495976	0.0485332	0.0352834	0.0328278	0.0300633	0.0291371	0.0289774	0.0283048	0.0200361	0.0230378	0.0129701	0.0128755
Control77	0.0844472	0.0897203	0.0733892	0.0690972	0.0660708	0.0625023	0.0574146	0.0530609	0.0436786	0.0492302	0.0496014	0.0485841	0.0353131	0.0328392	0.0301129	0.0289636	0.0289561	0.0284352	0.0197241	0.0230218	0.0129442	0.0128932
Control78	0.0843875	0.089778	0.0732607	0.0690048	0.0660922	0.0624679	0.0572999	0.0531488	0.0437933	0.0492026	0.0497273	0.0485777	0.0353372	0.0328204	0.0299921	0.0290842	0.0289615	0.0284554	0.0197585	0.023028	0.0129034	0.0129186
Control79	0.0848534	0.0899523	0.0734242	0.0690719	0.0658808	0.0626666	0.0570915	0.0530552	0.0435547	0.0493953	0.0496715	0.0485882	0.0352233	0.0328934	0.0301958	0.0289461	0.0289929	0.0283439	0.0194669	0.0229352	0.0128945	0.0129023
Control80	0.084581	0.089698	0.0735362	0.0690637	0.066104	0.0626537	0.0574353	0.0531603	0.0437264	0.0491794	0.0495278	0.0485981	0.0353081	0.0327341	0.0300113	0.0289842	0.0289313	0.0283094	0.0197535	0.0229139	0.0129422	0.012848
Control81	0.0846904	0.0898795	0.0733718	0.0689854	0.0659889	0.0625117	0.0573309	0.0531215	0.0437994	0.0493606	0.0496953	0.048547	0.0353339	0.0327739	0.0301493	0.0289054	0.0290287	0.0282982	0.0194472	0.0229297	0.0129601	0.0128912
Control82	0.0842478	0.0896471	0.0732061	0.0691318	0.0659045	0.0625204	0.0571995	0.0535428	0.0437614	0.0492164	0.0496098	0.0484595	0.0353986	0.0328301	0.0300896	0.0291473	0.0289701	0.0283906	0.0199191	0.0229575	0.0129597	0.0128903
Control83	0.0843558	0.0896496	0.0733163	0.069121	0.0661613	0.0623624	0.0573698	0.0532405	0.0439075	0.0492629	0.0497613	0.0483761	0.035358	0.0329076	0.0300191	0.0291629	0.0287788	0.0284877	0.019614	0.0229587	0.0129616	0.0128671
Control84	0.0846713	0.0895374	0.0735459	0.0690542	0.0661048	0.0624443	0.057305	0.0532208	0.0437316	0.0491367	0.0497134	0.0485736	0.0353085	0.0327609	0.0300618	0.0291752	0.0289236	0.028208	0.0198818	0.0230099	0.012821	0.0128104
Control85	0.0845926	0.0896994	0.0736141	0.0691356	0.0663077	0.0624396	0.057147	0.0531021	0.0437911	0.0490808	0.0498569	0.0485045	0.0354233	0.0327389	0.0300716	0.0290929	0.0287886	0.0283365	0.019515	0.0230476	0.0128539	0.0128604
Control86	0.084647	0.0897881	0.0736606	0.0691248	0.0662069	0.0624185	0.0570563	0.0532184	0.0438359	0.0491902	0.0498745	0.0485299	0.0353569	0.0327026	0.0300749	0.02906	0.0286912	0.0283556	0.0194581	0.0229632	0.0129447	0.0128418
Control87	0.0843387	0.0896333	0.0734925	0.0693988	0.0662363	0.0623889	0.057187	0.0532455	0.0436931	0.0491533	0.0499489	0.0484463	0.0352999	0.0327977	0.0300694	0.0291755	0.0286986	0.0284496	0.0195345	0.0230421	0.0128588	0.0129113
Sample	0.08484	0.0897055	0.0735132	0.0689227	0.0659526	0.0623242	0.0573275	0.0532095	0.0434932	0.0492997	0.0498439	0.0484906	0.035235	0.0327417	0.0300094	0.0290273	0.0289064	0.0282312	0.0197	0.023059	0.0133109	0.0128565
Chromosomal arm fractions (reads chromosome arm / reads chromosomes 1-12,14-17,19,20 and 22
Controlgroup	Chr1	Chr2	Chr3	Chr4	Chr5	Chr6	Chr7	Chr8	Chr9	Chr10	Chr11	Chr12	Chr13	Chr14	Chr15	Chr16	Chr17	Chr18	Chr19	Chr20	Chr21	Chr22
Control01	0.0917544	0.0970213	0.0795597	0.0749654	0.0715581	0.0675692	0.0618191	0.0575344	0.0474059	0.0530933	0.0537573	0.0526566	0.0381807	0.0355609	0.0325312	0.0315053	0.0313762	0.0305574	0.021504	0.0248686	0.0139053	0.0139591
Control02	0.0916208	0.0972812	0.0796252	0.0747824	0.0717198	0.0677239	0.0618751	0.0576766	0.0474815	0.0532731	0.0538568	0.0524139	0.0382822	0.0355402	0.0324753	0.0314716	0.0311502	0.0307943	0.021172	0.0249164	0.0139282	0.0139444
Control03	0.0915055	0.0973863	0.0795217	0.0749193	0.0718146	0.0677598	0.0619849	0.0575766	0.0474456	0.0533118	0.0538533	0.0525512	0.0384069	0.0354291	0.0326165	0.0314248	0.0310638	0.0307117	0.0210327	0.0248393	0.0139914	0.0139631
Control04	0.0915747	0.0969166	0.079444	0.0748087	0.0718275	0.0676138	0.062007	0.0575736	0.0471109	0.0532085	0.0539182	0.052639	0.0383252	0.0355332	0.032316	0.0316002	0.0312347	0.0306025	0.0218105	0.0250276	0.0139758	0.0138352
Control05	0.0914514	0.0969388	0.0797179	0.0748138	0.0717685	0.0677817	0.06216	0.0575234	0.0472587	0.0532171	0.0537229	0.0525352	0.0382189	0.0354937	0.0324419	0.0315736	0.0311467	0.0307248	0.0217267	0.0248598	0.0139477	0.0138681
Control06	0.0916119	0.0969204	0.0795695	0.0751859	0.0714849	0.0674575	0.0620377	0.057713	0.0474945	0.053226	0.053921	0.0524635	0.038174	0.0356159	0.032565	0.0315797	0.0310794	0.0308648	0.0211644	0.0249227	0.0138761	0.0139872
Control07	0.0914498	0.0968873	0.0794486	0.0750729	0.0716684	0.0673591	0.0620274	0.05775	0.047511	0.0532412	0.0539606	0.0525117	0.0382064	0.0355113	0.0326191	0.0316458	0.0310995	0.0306832	0.0212143	0.0249699	0.013907	0.0140519
Control08	0.0917755	0.0971323	0.0796172	0.0747031	0.0717291	0.067619	0.0618627	0.0575161	0.0473842	0.0531711	0.0539589	0.0526829	0.0381974	0.0354668	0.0325131	0.0314351	0.0311931	0.03066	0.0214814	0.0248612	0.0139787	0.0138972
Control09	0.0914732	0.0968572	0.0794173	0.0748262	0.0717187	0.0675498	0.062183	0.0572936	0.0473465	0.0532887	0.0535727	0.0526466	0.0382002	0.0356326	0.032558	0.0315507	0.0315148	0.0306586	0.0217387	0.0247651	0.0139954	0.0140667
Control10	0.0915274	0.0970688	0.0795141	0.0752197	0.0715954	0.0674025	0.0618735	0.0575549	0.0476006	0.0531931	0.0540233	0.0524759	0.0381354	0.0354516	0.032576	0.031556	0.0310849	0.0306499	0.0213398	0.0249192	0.0139363	0.0140234
Control11	0.0914725	0.0971821	0.0795489	0.0746906	0.071523	0.0677357	0.0621058	0.0576258	0.0470857	0.0532172	0.053694	0.0527021	0.0383099	0.0356092	0.032379	0.0314963	0.0314097	0.0306454	0.0216542	0.0248881	0.0139352	0.0139802
Control12	0.0917422	0.0972181	0.079402	0.07484	0.0714785	0.067683	0.0622364	0.0573494	0.0472708	0.0532786	0.0536631	0.052616	0.0382355	0.0354552	0.032538	0.0313309	0.0314549	0.0305672	0.0215106	0.0247899	0.013955	0.0141424
Control13	0.0913287	0.0971846	0.0794333	0.0750529	0.0715838	0.0676339	0.062184	0.0576359	0.0472584	0.0532822	0.0536978	0.0525423	0.038378	0.0355352	0.0325775	0.0315551	0.0313694	0.030737	0.0215252	0.0246943	0.0139535	0.0139257
Control14	0.0912337	0.0968795	0.0794241	0.0748409	0.071652	0.0676299	0.0621018	0.0576104	0.0473588	0.0532762	0.0537666	0.0526753	0.0383446	0.0354843	0.032626	0.0314557	0.0314472	0.0307266	0.0217282	0.0248662	0.0140327	0.0139431
Control15	0.0914995	0.0972811	0.0794968	0.0748126	0.0714311	0.0678087	0.0622042	0.057316	0.0471461	0.0533535	0.0538393	0.0526011	0.0382856	0.0354649	0.0324488	0.0314448	0.0314179	0.0306299	0.0216758	0.02482	0.0139808	0.0139379
Control16	0.0915485	0.0970929	0.0794274	0.0748321	0.0717144	0.0674557	0.0620716	0.0577476	0.0472308	0.053187	0.0538743	0.052624	0.0383262	0.0355574	0.0324299	0.031595	0.0312346	0.0306397	0.0215518	0.0248971	0.0140006	0.0139281
Control17	0.0916799	0.0971294	0.079549	0.0746826	0.0715755	0.0677378	0.0622391	0.0573742	0.0472885	0.0530201	0.0536873	0.0527204	0.0382124	0.0354774	0.0324834	0.031566	0.031338	0.0305575	0.021694	0.0248788	0.0138984	0.0138787
Control18	0.0915544	0.0968894	0.0793182	0.0748002	0.0715564	0.0675203	0.062056	0.05747	0.0473255	0.0531903	0.0537545	0.0525931	0.0381651	0.0356576	0.0326414	0.0314552	0.0315545	0.0305359	0.0216545	0.0250527	0.0139826	0.013956
Control19	0.092021	0.097388	0.0795561	0.0745902	0.0714848	0.06787	0.061889	0.057423	0.0474466	0.0534277	0.0536249	0.052617	0.0382774	0.0355975	0.0325473	0.0311842	0.0315617	0.030726	0.0209822	0.0248407	0.0139693	0.0139481
Control20	0.0918193	0.0974051	0.0794191	0.0748208	0.0716385	0.0677587	0.0619753	0.0575082	0.0472889	0.053382	0.0537574	0.0525782	0.0382385	0.0355166	0.0324757	0.031361	0.0313059	0.0306408	0.0212254	0.0248574	0.0139193	0.0139064
Control21	0.0916649	0.0971294	0.079557	0.074855	0.0717095	0.0677119	0.062055	0.0575143	0.0473958	0.0532488	0.0538625	0.0526687	0.0383071	0.0355153	0.0323779	0.0314231	0.031352	0.0307255	0.0212785	0.0248579	0.0139844	0.0138226
Control22	0.0915822	0.0972474	0.0794666	0.0748535	0.0714324	0.0677583	0.0621773	0.0574928	0.0474717	0.0532349	0.0537272	0.0526981	0.0382595	0.0355229	0.0325344	0.0314124	0.0312848	0.0306689	0.0214764	0.024728	0.0140118	0.0138987
Control23	0.0916386	0.0970722	0.0795599	0.0747011	0.0714838	0.0676694	0.0619295	0.0574584	0.0473372	0.0532948	0.0539846	0.0526928	0.0383923	0.0355362	0.0325257	0.0314891	0.0312054	0.0307992	0.0214219	0.0249688	0.0139991	0.0140305
Control24	0.091801	0.097535	0.0796615	0.0749682	0.0717024	0.0677101	0.0616213	0.0576599	0.0474643	0.0532529	0.0540641	0.0524904	0.0382717	0.0354431	0.0324252	0.0313192	0.031169	0.030768	0.0208347	0.024923	0.0138784	0.0139548
Control25	0.0916033	0.0970833	0.0795185	0.0746638	0.0717287	0.0675214	0.0619328	0.0574509	0.0473132	0.0532294	0.0539307	0.0526399	0.0383188	0.0354226	0.0324923	0.0315265	0.0312628	0.0305871	0.0216829	0.0249922	0.0139847	0.0140047
Control26	0.0915146	0.0970335	0.0793639	0.0750126	0.071776	0.0677353	0.0619473	0.0574815	0.0474635	0.0532949	0.0538492	0.0525442	0.0381661	0.0355659	0.032401	0.0315018	0.0312209	0.0307888	0.0213494	0.0249853	0.0139571	0.0139591
Control27	0.0918537	0.0975081	0.0794268	0.0746707	0.0716128	0.06766	0.0616839	0.0575098	0.0475216	0.0535733	0.0539466	0.0523276	0.03833	0.0355187	0.0327049	0.0313507	0.0310473	0.0305294	0.0210229	0.0249803	0.0140155	0.0140803
Control28	0.0913948	0.0970771	0.079627	0.0747578	0.071775	0.0676171	0.0620546	0.0579139	0.0475338	0.0533203	0.0539534	0.0524303	0.0383257	0.0355496	0.0324996	0.0314961	0.0309774	0.0307268	0.0210235	0.0250585	0.0140634	0.0139401
Control29	0.091577	0.0971073	0.0794834	0.0747435	0.0717331	0.0676568	0.0620551	0.0577866	0.0474454	0.053385	0.0539983	0.0525479	0.038344	0.0354343	0.0324087	0.0314034	0.0311015	0.0306586	0.0213373	0.0249742	0.0140814	0.0138214
Control30	0.0916544	0.0973733	0.0795488	0.0746231	0.0717149	0.0676313	0.0618387	0.0575293	0.0473611	0.0535263	0.0540152	0.0525445	0.0383341	0.035542	0.0325988	0.0313398	0.0311564	0.0306163	0.0210903	0.0249382	0.0140461	0.0139735
Control31	0.0915731	0.0972787	0.0794062	0.0747597	0.0717623	0.0675546	0.0620134	0.0577564	0.0476131	0.0532884	0.0540816	0.0524524	0.0381796	0.035412	0.0324707	0.0315901	0.03104	0.0307159	0.0208982	0.0250357	0.0138999	0.0140135
Control32	0.0913779	0.0973232	0.0794122	0.074798	0.0716414	0.0676306	0.0620536	0.0577331	0.0474571	0.0534107	0.0539266	0.0524271	0.0385025	0.0355315	0.0325576	0.0314081	0.0310764	0.0307101	0.0212533	0.0250094	0.0140304	0.0139721
Control33	0.0917626	0.0974762	0.0793893	0.0745552	0.0714998	0.0676588	0.0619353	0.0575051	0.047418	0.0533722	0.0540292	0.0523996	0.0382763	0.0354645	0.0326293	0.0312874	0.0312612	0.0305837	0.0213744	0.025031	0.0140448	0.013951
Control34	0.0915951	0.0972795	0.0794338	0.0746169	0.0716807	0.06772	0.0620085	0.0576903	0.0475215	0.0532801	0.0539357	0.0526998	0.0381661	0.0354544	0.0325442	0.031334	0.0312186	0.0307048	0.0210798	0.0249284	0.0140396	0.0139789
Control35	0.0916056	0.0971732	0.0793443	0.0747272	0.0716155	0.0674508	0.061846	0.0575535	0.0474197	0.0532421	0.054143	0.0525909	0.0381938	0.0354706	0.0326656	0.0315498	0.0312809	0.0306276	0.0213554	0.0250441	0.01406	0.0139217
Control36	0.0913136	0.0970919	0.079591	0.0747508	0.0718493	0.0676067	0.0621125	0.0576198	0.0472661	0.0532297	0.0539587	0.0525615	0.0382822	0.0355644	0.0324448	0.0316566	0.0310882	0.0307241	0.0214998	0.0249489	0.0139896	0.0138457
Control37	0.0913968	0.0973343	0.0795563	0.0749781	0.0715875	0.0676684	0.0618358	0.0578007	0.0474525	0.0532742	0.0539859	0.052604	0.0382652	0.0354111	0.0326544	0.0314568	0.0311157	0.0307891	0.0209175	0.0250037	0.0139655	0.0139663
Control38	0.0914907	0.0971078	0.0795398	0.0747031	0.0717762	0.0677262	0.062189	0.0576434	0.0473373	0.0531401	0.0538661	0.0524786	0.0383438	0.0354512	0.0325672	0.031516	0.0312645	0.0305271	0.0214224	0.0248595	0.0139265	0.0139211
Control39	0.0914117	0.0970094	0.0795099	0.0746184	0.0719159	0.0674838	0.0619701	0.0576304	0.0474711	0.0532969	0.0539679	0.0526489	0.0381639	0.0355835	0.0323449	0.0315543	0.0311905	0.0306849	0.0213756	0.0250153	0.013962	0.0140014
Control40	0.0913045	0.0970755	0.0796301	0.0749078	0.0717212	0.0675698	0.0620356	0.0575834	0.0473322	0.0532847	0.0539432	0.0525192	0.0383269	0.0355866	0.0323855	0.0316335	0.0310569	0.030669	0.0215394	0.0249088	0.0139713	0.0139821
Control41	0.0915106	0.0972379	0.0796333	0.0748868	0.0716495	0.0677166	0.0619129	0.0576167	0.0474437	0.0532604	0.0540464	0.0525028	0.0382518	0.0354145	0.0324422	0.0314578	0.0311795	0.0307002	0.0211748	0.0249648	0.01391	0.0139488
Control42	0.0916165	0.0972855	0.0795735	0.0748186	0.0717321	0.0676874	0.0619523	0.0575703	0.047286	0.053223	0.0540459	0.0525143	0.0382877	0.0355546	0.0322752	0.0314733	0.0311621	0.0307184	0.0213564	0.0249316	0.0140108	0.0139414
Control43	0.091808	0.0972561	0.0796115	0.0747307	0.0716698	0.067659	0.0619265	0.0575039	0.0473819	0.0533828	0.053858	0.0525278	0.0381399	0.0355123	0.0325387	0.0313095	0.0312722	0.0305767	0.0211099	0.0249671	0.0139916	0.0139742
Control44	0.0916931	0.0973609	0.0796646	0.0747739	0.0716448	0.0678163	0.0620051	0.0574992	0.0473545	0.0533274	0.0539178	0.0524353	0.0383323	0.0354465	0.0325254	0.0314275	0.0311487	0.0306427	0.021172	0.0248317	0.0139301	0.0139553
Control45	0.0915704	0.09716	0.0795178	0.0746566	0.0718183	0.0676749	0.0617474	0.0574526	0.0473681	0.053282	0.0540188	0.0526127	0.038193	0.0355828	0.0325941	0.031376	0.0312681	0.0305809	0.021352	0.0250127	0.0139688	0.0139346
Control46	0.0919548	0.0970842	0.0795497	0.0746291	0.0716802	0.0678768	0.061974	0.0574005	0.0473374	0.0532327	0.0538845	0.0526261	0.0381837	0.0354669	0.0325108	0.031321	0.0312764	0.0306058	0.0212504	0.0249682	0.0139271	0.0139762
Control47	0.0916322	0.0971937	0.0795691	0.074583	0.0716638	0.0676632	0.0621018	0.0574567	0.0475775	0.0532297	0.0538741	0.0525283	0.0380527	0.0354297	0.0324993	0.0316351	0.0311679	0.0306273	0.0213463	0.0248728	0.0139218	0.0139758
Control48	0.0914297	0.0971881	0.0792986	0.0748323	0.0718138	0.0675865	0.0620777	0.0577473	0.047395	0.0533601	0.0540275	0.0526175	0.0382473	0.0354418	0.0323892	0.0314633	0.0310637	0.0306796	0.0212519	0.0250409	0.0138945	0.013975
Control49	0.0918253	0.0974957	0.0794684	0.0745365	0.0715338	0.0676821	0.061632	0.0574015	0.0474006	0.0535433	0.0539357	0.0524643	0.0382377	0.0355401	0.0327186	0.0313343	0.0312671	0.0305062	0.0209567	0.0252358	0.0140149	0.0140282
Control50	0.091724	0.0972663	0.0794625	0.0746932	0.0718088	0.067455	0.0620451	0.0577075	0.0473532	0.0533959	0.0539828	0.0527282	0.0383914	0.0353308	0.0325295	0.0313407	0.0310957	0.0307269	0.0211675	0.0250085	0.0139696	0.0139048
Control51	0.0917519	0.0970929	0.0794101	0.0745702	0.0717569	0.0673859	0.0618526	0.0577728	0.04751	0.0528672	0.0541785	0.0526012	0.0381007	0.0356175	0.0326378	0.0315979	0.031186	0.030825	0.0211969	0.0250143	0.0140079	0.0139995
Control52	0.0916734	0.0973787	0.0792671	0.0746017	0.0716369	0.0675079	0.061831	0.0577696	0.0470883	0.0534541	0.0540682	0.0525158	0.0383698	0.0355668	0.0325199	0.0315365	0.0312149	0.0308226	0.0212392	0.0250592	0.0139813	0.0140708
Control53	0.0915439	0.0973077	0.0795031	0.074995	0.0717546	0.0674282	0.0618723	0.0577118	0.0473729	0.0533604	0.0539187	0.0524736	0.0382207	0.0354067	0.0325887	0.0315626	0.0311332	0.030726	0.021214	0.0248672	0.0140094	0.0139854
Control54	0.091456	0.0971661	0.0795732	0.0746441	0.0716512	0.0676986	0.0619699	0.0577525	0.0473408	0.0531532	0.0539728	0.0528058	0.0381929	0.0354573	0.032383	0.0315729	0.0312202	0.0306682	0.0213394	0.0249195	0.0139621	0.0139235
Control55	0.0916123	0.0973298	0.0797969	0.0749384	0.0717793	0.0677194	0.0616901	0.0575528	0.0472451	0.0531787	0.0540098	0.0525732	0.038361	0.0354055	0.0325209	0.0313743	0.0311983	0.0306741	0.0211523	0.024996	0.0139515	0.0139268
Control56	0.0915799	0.0970094	0.07945	0.0747913	0.0716291	0.0675886	0.0621461	0.0575984	0.0474039	0.0531512	0.0539734	0.0525988	0.0382658	0.0354791	0.0324888	0.0315185	0.0312403	0.0306763	0.0215848	0.0248702	0.0139685	0.0138983
Control57	0.0919328	0.0973402	0.0794498	0.0746509	0.0714649	0.0675569	0.0617971	0.0574256	0.0477552	0.0534063	0.0541163	0.05243	0.0381873	0.0353275	0.0325277	0.031474	0.0311782	0.0305764	0.0212488	0.0249602	0.0140097	0.0139575
Control58	0.0915621	0.0970198	0.0798862	0.0748554	0.0717196	0.0676097	0.0620354	0.0575262	0.0472878	0.0531497	0.0539334	0.0524959	0.0383639	0.0354923	0.032485	0.031578	0.0312187	0.0306595	0.0214076	0.0248799	0.0139345	0.0138572
Control59	0.0913131	0.0972574	0.0796185	0.0749336	0.0718649	0.0675896	0.0621344	0.0576408	0.047374	0.052994	0.05406	0.0525845	0.0383086	0.0354958	0.0322985	0.0315647	0.0309718	0.0306775	0.0215378	0.0249423	0.0139857	0.0138243
Control60	0.0915547	0.0971234	0.0794648	0.0747238	0.07175	0.067681	0.0621386	0.0575033	0.0474053	0.0531448	0.0539312	0.0526343	0.0382876	0.0355543	0.0325332	0.0315067	0.031222	0.0305836	0.0214328	0.0247883	0.0139764	0.0139074
Control61	0.0914172	0.0969881	0.0796274	0.0746501	0.0715668	0.067731	0.0620714	0.0575417	0.0473842	0.0530557	0.0540311	0.0525914	0.0383855	0.0354124	0.03242	0.0315432	0.0312924	0.0305657	0.0217696	0.0249651	0.0139728	0.0139413
Control62	0.091637	0.0970702	0.079563	0.0749361	0.0715497	0.0676086	0.0619937	0.0575555	0.0474416	0.0531487	0.0538944	0.0525306	0.0382468	0.0354631	0.0326844	0.0314961	0.0311692	0.0305381	0.0215184	0.0248022	0.0139147	0.0139376
Control63	0.0916174	0.097289	0.0796503	0.0747429	0.071801	0.0677303	0.0619719	0.0575133	0.0474626	0.0533281	0.0538159	0.0524992	0.0383741	0.0355833	0.032574	0.0313692	0.0311196	0.0307349	0.0211521	0.0248867	0.0138254	0.013893
Control64	0.0914968	0.0971716	0.0794695	0.0745635	0.0715893	0.0674701	0.0620157	0.0576073	0.0474046	0.0532576	0.0540628	0.0525852	0.0381244	0.0353037	0.0326054	0.0315228	0.031312	0.0307942	0.0214036	0.0251554	0.0139654	0.014003
Control65	0.091389	0.0971313	0.0794807	0.0752658	0.0716091	0.0675401	0.0619611	0.0577624	0.0474854	0.0534323	0.0539097	0.0523574	0.0383084	0.0354727	0.0326215	0.0315229	0.0309538	0.0308735	0.021084	0.0249404	0.0138742	0.0140804
Control66	0.09191	0.0972376	0.0798199	0.0747698	0.0716331	0.0679474	0.0618565	0.0572767	0.0473992	0.053037	0.0538892	0.0526018	0.0382521	0.0354829	0.032637	0.0312204	0.0312562	0.030521	0.0212293	0.0248599	0.0139836	0.0139361
Control67	0.0916306	0.097027	0.0795998	0.074758	0.0715984	0.0677769	0.0619831	0.0574753	0.0473008	0.0531075	0.0540134	0.0526651	0.0383313	0.0355176	0.0324339	0.0314368	0.031308	0.0305731	0.0215237	0.0249113	0.0139924	0.0139328
Control68	0.0917131	0.0971385	0.0796249	0.0748397	0.0716742	0.067647	0.0620392	0.0576111	0.0472324	0.0531257	0.0538114	0.052579	0.0383406	0.0354382	0.0325673	0.0314243	0.0311706	0.0306444	0.0214773	0.0249338	0.0138874	0.0139522
Control69	0.0915501	0.0974951	0.0798341	0.0749098	0.0717313	0.0676173	0.0619629	0.0578076	0.0474693	0.0532678	0.0539586	0.0524573	0.0383641	0.0353891	0.032573	0.0313145	0.0309105	0.0309204	0.0207958	0.0249822	0.0139685	0.0139739
Control70	0.0913524	0.0974642	0.0795312	0.0749159	0.0719226	0.0677563	0.0619955	0.0574801	0.0471143	0.0533086	0.0538568	0.0526128	0.0383271	0.0354647	0.0324321	0.0315159	0.0310121	0.030899	0.0213823	0.0250394	0.0140236	0.013843
Control71	0.0914542	0.0972687	0.0795064	0.075113	0.0717858	0.0676343	0.0617982	0.0576359	0.0474254	0.0534252	0.0539011	0.0524824	0.0383605	0.0355561	0.032628	0.0315007	0.030957	0.0308596	0.0210407	0.024955	0.0139814	0.013932
Control72	0.0916069	0.0975799	0.0798161	0.0748886	0.0716652	0.0675822	0.06192	0.0577456	0.0474111	0.0534171	0.0539602	0.0523549	0.0384959	0.0354946	0.0326123	0.0313239	0.0309561	0.0308143	0.0207195	0.0249786	0.0140305	0.0139671
Control73	0.0919255	0.0974916	0.0796596	0.0747226	0.0717329	0.0678588	0.0618084	0.0575756	0.0473686	0.0532413	0.053911	0.052454	0.0383377	0.0354611	0.0326817	0.031163	0.0312447	0.0306533	0.0208382	0.0249106	0.0139737	0.0139507
Control74	0.0916508	0.097386	0.0795725	0.0748358	0.0717721	0.0678071	0.0620449	0.057527	0.0471912	0.0532753	0.053861	0.0524589	0.0383842	0.0356064	0.0324853	0.0312436	0.0311577	0.0306154	0.0213083	0.0248656	0.0140177	0.0139505
Control75	0.0912167	0.0970972	0.0793186	0.0748334	0.0716739	0.0675449	0.0621845	0.057589	0.0474926	0.0531694	0.0538413	0.0527093	0.038321	0.0356203	0.0323772	0.0315622	0.0313022	0.0307696	0.0215999	0.0248622	0.013947	0.0140055
Control76	0.0912835	0.0970115	0.0792354	0.0748181	0.071619	0.0677466	0.0621293	0.0575543	0.047492	0.0532186	0.0537095	0.0525569	0.0382086	0.0355494	0.0325557	0.0315527	0.0313798	0.0306514	0.0216972	0.0249477	0.0140454	0.0139429
Control77	0.0914616	0.0971727	0.0794851	0.0748366	0.0715588	0.0676939	0.0621836	0.0574683	0.0473066	0.0533194	0.0537214	0.0526196	0.0382463	0.0355669	0.0326141	0.0313694	0.0313612	0.0307971	0.0213624	0.0249341	0.0140194	0.0139642
Control78	0.0913973	0.0972356	0.0793462	0.0747368	0.0715822	0.0676569	0.0620597	0.0575637	0.047431	0.0532897	0.053858	0.0526129	0.0382725	0.0355467	0.0324834	0.0315001	0.0313672	0.0308191	0.0213998	0.0249408	0.0139753	0.0139917
Control79	0.0918786	0.0973996	0.0795031	0.0747906	0.0713352	0.0678549	0.0618182	0.0574478	0.0471607	0.0534849	0.0537839	0.0526109	0.0381396	0.0356167	0.0326957	0.0313426	0.0313932	0.0306906	0.0210786	0.0248341	0.0139621	0.0139705
Control80	0.0915934	0.0971346	0.0796328	0.0747896	0.0715845	0.0678481	0.0621971	0.0575677	0.0473516	0.0532567	0.053634	0.0526272	0.0382354	0.035448	0.0324995	0.0313872	0.0313299	0.0306565	0.0213912	0.0248136	0.0140152	0.0139132
Control81	0.091715	0.0973345	0.0794576	0.0747075	0.0714624	0.0676968	0.0620863	0.0575276	0.0474323	0.0534548	0.0538173	0.0525737	0.0382647	0.0354924	0.03265	0.0313029	0.0314365	0.0306454	0.0210602	0.0248316	0.014035	0.0139605
Control82	0.0912513	0.0970994	0.0792917	0.0748786	0.0713831	0.0677177	0.0619544	0.0579938	0.0473992	0.0533077	0.0537338	0.0524879	0.0383412	0.0355592	0.0325909	0.0315703	0.0313784	0.0307507	0.0215749	0.0248659	0.0140371	0.0139618
Control83	0.091374	0.0971082	0.079416	0.0748717	0.0716657	0.0675508	0.0621428	0.0576699	0.0475605	0.0533614	0.0539013	0.0524009	0.0382997	0.0356455	0.0325167	0.0315892	0.0311731	0.0308578	0.0212458	0.0248688	0.01404	0.0139376
Control84	0.0916691	0.0969373	0.0796242	0.0747613	0.0715682	0.0676051	0.062041	0.0576193	0.0473459	0.0531976	0.0538221	0.052588	0.0382267	0.0354685	0.0325463	0.0315865	0.0313141	0.0305392	0.0215249	0.0249116	0.0138806	0.0138691
Control85	0.0916113	0.0971417	0.0797219	0.0748718	0.0718093	0.0676203	0.0618885	0.057508	0.0474244	0.0531531	0.0539935	0.0525289	0.0383624	0.0354553	0.0325666	0.0315067	0.0311772	0.0306876	0.0211342	0.0249598	0.0139204	0.0139274
Control86	0.0916745	0.0972424	0.079776	0.0748637	0.0717035	0.0676006	0.0617932	0.0576366	0.0474752	0.053274	0.0540152	0.0525589	0.0382923	0.0354176	0.0325717	0.0314726	0.0310732	0.0307097	0.0210735	0.0248696	0.0140193	0.013908
Control87	0.0913358	0.0970696	0.0795897	0.0751564	0.0717315	0.067565	0.0619314	0.0576629	0.0473181	0.0532312	0.0540928	0.0524656	0.0382285	0.0355187	0.0325641	0.0315961	0.0310796	0.0308099	0.0211552	0.0249538	0.0139256	0.0139825
Sample	0.0918955	0.0971656	0.0796267	0.0746545	0.0714373	0.0675072	0.062095	0.0576345	0.0471102	0.0533996	0.053989	0.0525231	0.0381653	0.0354646	0.032505	0.0314413	0.0313103	0.030579	0.0213383	0.0249766	0.0144179	0.0139257

## Sheet: sep f+r  RC bingc and chi 
Read counts
Controlgroup	Chr1F	Chr2F	Chr3F	Chr4F	Chr5F	Chr6F	Chr7F	Chr8F	Chr9F	Chr10F	Chr11F	Chr12F	Chr13F	Chr14F	Chr15F	Chr16F	Chr17F	Chr18F	Chr19F	Chr20F	Chr21F	Chr22F	Chr1R	Chr2R	Chr3R	Chr4R	Chr5R	Chr6R	Chr7R	Chr8R	Chr9R	Chr10R	Chr11R	Chr12R	Chr13R	Chr14R	Chr15R	Chr16R	Chr17R	Chr18R	Chr19R	Chr20R	Chr21R	Chr22R
Control01	509196	538444	441518	415741	396557	375042	343793	319017	263016	294469	298804	292009	212467	197675	179967	174454	174211	169630	119384	138219	77186.7	77398.8	509792	539036	442040	416795	398139	375355	342745	319937	263455	295164	298203	292775	211553	197250	181312	175431	174241	169728	119431	137961	77239.5	77625.6
Control02	337624	358918	293395	275963	264299	248884	227620	212872	175264	196609	199171	192904	140925	131331	119477	115985	114685	113695	77907.5	92192	51419.3	51612.3	338025	358473	293794	275513	264592	250540	228672	212459	174884	196248	197991	193617	141384	130757	120009	116099	115029	113395	78223.4	91551.4	51292.9	51219.2
Control03	418917	446854	364552	343600	329240	310468	283876	263675	217421	244285	247122	240938	175834	162357	149176	144276	142026	140685	96443	113615	64050.9	64338.7	419807	445772	364330	343096	329000	310607	284266	264062	217457	244362	246488	240737	176197	162380	149781	143758	142699	140813	96339.5	114057	64192	63644.4
Control04	386343	409554	334724	315205	302866	285055	261422	242890	198529	223832	227942	222292	161566	150202	136157	133045	131495	129372	91996.1	105267	59063.5	58312.9	386096	407944	335391	315812	303004	285271	261611	242747	198854	224986	226862	221721	161709	149523	136430	133505	131972	128762	91977.2	105843	58823.3	58388.2
Control05	377012	399262	328140	307594	295427	278921	256192	237415	194995	219657	221466	216266	157329	146512	133955	130142	128259	126430	89509	102736	57560.6	57076.8	376771	399751	328930	309054	296121	279767	256158	236718	194532	218982	221342	216753	157688	146043	133446	130101	128466	126817	89571.8	102169	57402.7	57230
Control06	518378	549222	451071	425633	404570	381735	352120	326445	269056	301044	305589	297031	216033	202092	184428	179226	176037	174416	120320	141461	78271.2	79306.2	519473	548767	450353	426130	405266	382475	350691	327372	268998	301942	305270	297316	216431	201392	184493	178533	176054	175244	119447	140883	78927.5	79151.5
Control07	412319	437451	357867	338370	323583	303561	279574	260891	214612	240371	243271	236880	172107	159932	147477	143097	140323	138604	95526.5	112748	62622.9	62964.5	412655	436575	358844	338868	322942	304090	279979	260076	213988	239921	243511	236832	172556	160418	146782	142382	140227	138190	95849.2	112507	62833.1	63798.9
Control08	377671	400170	327947	306899	294902	278395	254500	236141	194854	218976	222155	216721	156980	145819	133490	129467	127990	125389	88404.3	102344	57400	57438.2	377517	399098	327194	307806	295331	278018	254546	237139	195053	218550	221854	216788	157332	146024	134049	129201	128687	126901	88358.9	102230	57625.3	56917.1
Control09	419918	444377	364376	344008	329395	310494	286116	262941	217733	244545	246257	242536	175687	163315	149884	144610	144975	140682	99422.9	113950	64416.9	64856	420215	445206	365030	343231	329304	309916	285003	263270	217120	244884	245781	240995	175162	163951	149143	145167	144472	140901	100235	113504	64123.4	64339.1
Control10	437921	463835	379582	359120	341850	322325	295498	274642	226516	253635	258828	251045	182090	168312	155552	150810	148361	146116	101581	118926	66567.2	66762.1	436410	463430	379990	359428	342077	321549	295559	275160	228196	254500	257239	250239	182205	170346	155636	150634	148582	146671	102271	119119	66561.5	67199.2
Control11	380709	405229	332147	312421	297323	282528	258910	239977	195587	222309	223329	219846	159428	148575	135067	131378	130554	127831	90248.8	103593	58087.2	58268.4	381371	404421	330596	309846	298554	281795	258509	240118	196696	221057	224010	219229	159741	148094	134691	131026	131128	127484	90157.7	103756	58010.4	58204.3
Control12	488112	517755	422817	398434	381349	361131	331957	305997	251899	284894	286977	280822	204634	189295	173101	167171	168008	162391	114178	131798	74345	75245.4	490382	519143	424060	399786	381018	360754	331837	305675	252277	283359	285377	280363	203174	188859	173939	166995	167480	163629	115248	132604	74494.3	75593.3
Control13	522883	556380	454616	429706	409423	387342	356438	329561	270489	304785	307810	300578	219480	203209	186478	180392	180277	176054	123257	141360	79877.9	80119.8	523104	556674	455132	429874	410425	387268	355755	330542	270760	305455	307190	301189	220063	203774	186632	181008	178996	175977	123271	141463	79931.5	79370.7
Control14	473264	502146	412114	388273	371546	350955	322513	298549	245440	276414	278649	272979	199190	183848	168880	163104	163038	158974	112701	128718	72528.8	72399.3	473253	502944	411884	388176	371819	350682	321771	299139	245891	276308	279161	273508	198622	184289	169604	163238	163216	159804	112721	129261	73055.1	72255.7
Control15	489480	520388	425029	400288	382043	362869	332392	306550	252427	285466	287722	281381	205677	189556	173636	168360	168030	163805	115576	132480	75170.6	74254.9	489669	520630	425676	400291	382351	362760	333264	306796	252090	285477	288420	281510	204022	189958	173603	168134	168177	163970	116380	133122	74439.9	74896.1
Control16	600660	636208	521018	490745	470444	442864	407298	379198	310416	349302	354420	345469	251354	233617	212655	207360	204974	201033	141450	163589	92254.3	91179.4	601148	638383	521668	491617	470990	442664	407550	378886	309609	348913	352817	345356	251775	233164	213069	207405	205060	201191	141473	163248	91539.2	91662.5
Control17	505024	534423	439159	411200	393870	372728	342359	316089	260403	292270	295985	290288	210633	195747	179315	173721	172473	167820	119412	136716	76657.5	76456.4	504794	535420	437043	411400	394506	373377	343182	315865	260462	291726	295360	290406	210263	195022	178477	173966	172702	168759	119539	137314	76427.8	76411.8
Control18	569248	600680	492314	464341	443638	418526	384400	356648	293629	330167	334229	326584	237231	221624	202196	195230	195809	189706	134434	155598	86976	86928.9	567580	602392	492577	464450	444875	419871	386147	356956	294010	330294	333239	326463	236663	221135	203110	195348	196001	189458	134449	155481	86644.9	86362.4
Control19	503047	531677	434484	407151	390003	370795	338404	313278	259797	291467	292891	287233	209486	194621	177789	170275	172107	167945	114609	135724	76233.4	76347.1	502355	532365	434729	407806	391026	370739	337783	314115	258595	292274	293004	287650	208725	194310	177817	170438	172729	167761	114638	135680	76392.8	76046.6
Control20	523863	558306	453293	427288	408379	386890	352950	328137	270815	304773	307454	299807	218224	202908	185756	179099	178499	174601	121513	142317	79432	79403.8	524935	554296	453865	427346	409905	387078	354957	328745	269339	304978	306585	300762	218552	202778	185195	179119	179090	175391	120933	141614	79560.5	79440.6
Control21	438428	465847	380767	358329	343566	324127	296440	275531	227524	255541	257645	252028	183693	169655	155286	150311	150235	147180	101550	118956	66767.5	66268.5	439430	464344	381136	358544	343183	324339	297850	275274	226377	254414	258186	252372	183167	170468	154791	150623	150017	147073	102231	119103	67158.7	66107.6
Control22	418284	442770	362414	341433	325850	309483	283018	262118	216849	243071	245596	240379	174590	161688	148705	143356	142480	140296	97638.6	112648	64320.6	63523.6	417298	444501	362627	341519	325888	308734	284279	262438	216276	242637	244603	240431	174484	162418	148134	143246	142959	139523	98309.4	112966	63520.6	63286.4
Control23	402797	426676	349299	327377	314027	296889	272355	252795	208189	234442	237139	231709	168806	155395	142626	138172	136588	135286	94622.2	109787	61468.5	61500.5	402403	426268	349769	328999	314078	297701	271800	252075	207748	233844	237207	231286	168535	156851	143167	138513	137604	135337	93605.5	109606	61536.9	61781.1
Control24	562665	597796	488170	460158	440249	415169	377838	352914	291370	325745	331169	321132	234891	217051	198356	192265	190964	188639	127568	152594	84817.8	85245	562576	597729	488272	458757	438636	414781	377478	353846	290419	326998	331516	322263	234221	217390	199093	191626	191087	188496	127811	152896	85295.1	85803.9
Control25	444225	470607	385881	361302	348098	327732	301141	278483	229604	257976	261055	254874	186404	171358	157194	152682	152048	148023	105295	121043	67831.8	67963	444305	471077	385429	362919	347653	327209	299592	278777	229322	258336	262059	255720	185279	172233	157973	153117	151194	148664	105024	121375	67815.9	67879.1
Control26	479885	508258	415802	393548	376194	354770	325229	301533	248698	279451	282335	275761	200015	186419	169559	164835	163228	161407	111944	131103	72982.1	73178.4	479462	508944	416170	392810	376233	355299	324165	301046	248862	279240	282166	275060	200081	186418	170101	165398	164061	161352	111863	130818	73330.7	73154.7
Control27	372592	394929	322194	302169	290398	274360	249857	233165	193110	216252	218668	212249	154764	144119	132204	126967	125811	123800	85156.7	101110	56743.9	56989.1	371456	394922	321192	302690	289692	273710	249804	232685	191831	217711	218318	211624	155723	143595	132718	126985	125683	123499	85136.6	101239	56786.6	57066.4
Control28	424058	452157	370449	347117	333689	313984	288565	268921	220653	247883	250587	243388	177967	165369	150865	146444	144037	142598	97639.1	116592	65715.4	64628.4	424876	449557	369178	347281	333003	314087	287838	269021	220871	247390	250567	243618	178026	164838	151012	146113	143700	142811	97640.6	116168	64914.5	64856.5
Control29	497040	528268	432722	407190	389616	368846	336686	314122	258025	290404	293509	285954	208289	192662	176562	171148	169150	166713	116439	135632	76700.3	75205.6	499653	528615	432349	406293	391103	367507	338701	314808	258355	290620	294190	285959	209034	192992	176164	170636	169348	166966	115789	136179	76556.5	75221.7
Control30	473669	503819	410853	385797	370289	349844	319311	297512	244899	277107	279215	271520	198026	183757	168386	162032	160915	158232	108588	128705	72445.3	72377.3	473711	502674	411398	385540	370987	349222	319881	297136	244646	276164	279110	271603	198212	183620	168570	161909	161132	158232	109411	129067	72741.4	72059
Control31	456519	485186	395872	373148	357147	337176	309122	288504	237342	265468	269667	261684	191054	176629	162123	157312	154881	153502	104256	125209	69409.8	69745.5	457130	485390	396384	372750	358845	336835	309602	287747	237706	266204	269919	261647	189874	176685	161845	157870	154814	152958	104251	124579	69273.5	70070.9
Control32	467084	497693	405610	381576	365589	345467	317326	295289	242647	272384	274594	267187	197037	180976	166735	160154	158582	157040	108301	127953	71356.5	71378.8	465780	495865	405098	382025	365788	344963	316170	294100	241836	272879	275934	268034	196030	181759	165641	160487	158673	156476	108672	127365	71877.4	71260.6
Control33	489712	519847	424072	397383	381788	361308	330137	306474	252328	284661	288585	279781	204716	188832	173543	167275	166836	163285	113884	133667	74941.7	74316.1	489192	520009	422837	397956	380958	360463	330576	306978	253517	284703	287787	279208	203609	189497	174540	166493	166652	162975	114134	133359	74885.7	74509.9
Control34	470104	500427	408474	383077	368211	347475	318874	296293	244584	273823	276998	270355	196135	182003	167468	160630	160802	158006	108339	128052	71963.4	71915.9	471347	499450	407978	383865	368551	348578	318474	296671	243861	273811	277375	271314	196151	182411	167034	161433	160075	157590	108328	128172	72341.2	71764.4
Control35	506214	537135	438905	413334	396681	372806	341597	318933	262450	294708	299047	290428	211966	195867	180388	174559	172763	169690	118066	138500	77812.7	76989.9	507078	537742	438760	413258	395491	373298	342511	317693	262082	294228	299854	291305	210513	196490	180942	174427	173250	169097	118156	138525	77712.1	77005
Control36	464197	494689	405083	380605	367058	343877	316054	293312	240140	270944	275390	267703	194822	181278	165156	161038	158177	156166	109965	126588	70975.4	70565.8	465462	493798	405228	380429	364436	344424	316310	293311	241074	270984	273961	267422	194928	180801	165162	161256	158331	156635	108923	127415	71451.5	70396.8
Control37	528065	561330	459068	432095	413710	390916	356198	333745	273755	306752	312037	303792	221236	204239	188650	182242	179305	177624	121091	144351	80634.6	80676.6	527076	562356	459378	433498	412740	390291	357673	333542	274066	308278	311210	303502	220521	204569	188332	180915	179914	177824	120393	144307	80591.9	80558.6
Control38	407010	431987	353983	332175	319195	301120	277041	257204	210526	235986	239156	233483	170154	157467	144786	140213	139045	135757	95458.8	110483	61997	62159.3	406616	431592	353363	332160	319111	301169	276005	255419	210444	236589	239875	233209	170837	157801	144834	140058	138990	135721	95050.2	110592	61851	61640.6
Control39	425108	451587	369850	347738	335081	313798	288887	268174	221118	247889	251676	245323	177761	166053	150870	146418	144918	142402	99337.3	116374	64932.2	65192.2	425875	451507	370335	346910	334409	314433	288014	268326	220806	248270	250730	244804	177520	165206	150240	147332	145445	143254	99655.2	116503	65044.7	65151.2
Control40	391149	416587	341769	320854	307979	289812	265826	247193	202900	228575	231989	225139	164102	152219	138736	135634	133315	131570	92432.3	107054	59791.7	59906.1	392123	416193	341352	321757	307294	289848	266358	246796	203148	228538	230773	225407	164692	153068	139088	135739	133113	131530	92347.2	106631	60063.5	60041.7
Control41	524449	558842	456082	428913	409615	388166	354432	330693	271604	305376	310010	300956	218908	202794	186160	180258	179020	175443	121658	142821	79930.8	79975.1	524589	555851	456800	429557	411744	388108	355310	329800	272271	305179	309554	300913	219594	203183	185743	180360	178409	176491	121081	143365	79527.6	79927.8
Control42	451241	479098	391419	368635	353737	333174	305217	283713	232820	262441	266098	259039	188274	174685	158973	154525	153566	151053	104970	122815	68910.6	68564.3	451398	479393	392568	368505	352993	333706	305159	283489	233058	261931	266381	258351	188950	175611	159014	155561	153454	151595	105441	122820	69128.5	68791.6
Control43	491905	521867	427405	401463	384226	363126	331690	308001	254009	286182	288703	282309	204571	190500	174664	167675	167663	163217	113585	134163	74814.8	74742.6	492977	521459	426637	400220	384620	362694	332635	308879	254286	286489	289066	281190	204579	190463	174400	168202	167814	164799	112874	133675	75282.3	75167.8
Control44	399434	424953	347590	326012	312168	295939	270295	250788	206609	232581	234847	228695	166657	154625	141989	137056	136010	133877	92605	108450	60967.6	60698.2	400169	424077	347120	326049	312606	295448	270416	250630	206343	232456	235339	228563	167617	154483	141647	137005	135620	133341	92024	108093	60509.3	60997.9
Control45	451770	478815	391747	368574	353254	334157	304723	283404	233506	263009	266638	258647	187936	175397	160930	154516	154368	150940	105556	123360	69121.6	68868.1	451624	479723	392740	367956	355274	333494	304450	283398	233807	262649	266287	260407	188859	175647	160628	155026	154108	150758	105093	123405	68688.2	68604.9
Control46	461455	486358	399428	375063	359213	340421	311345	288256	238048	267884	270275	264018	191368	177751	163122	157283	157389	154025	106631	125477	69774.4	70265.5	462156	488774	399584	374526	360756	341346	311133	288286	237418	266795	270951	264568	192156	178485	163422	157311	156757	153385	106812	125308	70112.4	70114.3
Control47	488021	518382	423409	397184	381591	360210	330536	306192	253263	283241	286947	279638	202984	188911	173637	168759	165959	163245	113549	132293	74170.9	74635.6	488083	516965	424193	397304	381801	360565	330999	305860	253552	283784	286942	279915	202369	188501	172559	168231	166054	163010	113840	132662	74129.3	74240.1
Control48	490325	521131	425994	401334	384982	362700	333637	309664	253862	286057	289166	283068	204716	190213	173466	168299	166472	164213	113738	134080	74595.1	75016.2	490538	521508	424726	401470	385441	362372	332336	309852	254594	286393	290444	281415	205603	190009	174008	169241	166781	164920	114254	134561	74465.9	74908.4
Control49	470517	500090	406835	381774	366274	346710	315323	293814	242429	273936	276662	269159	195753	182367	167919	160772	160038	156152	107510	129415	71818.4	71766	470154	498669	407251	381788	366528	346635	316044	294214	243149	274568	275863	268292	195959	181711	167255	160221	160267	156358	107172	129104	71752.5	71940.4
Control50	436094	463008	378827	355664	341761	321701	296445	275201	225929	253886	257059	250917	182895	168223	154743	148880	147678	146987	100457	119529	66676.5	66041.7	437475	463347	377966	355706	342139	320734	294466	274399	225058	254651	257068	251261	182741	168265	155064	149605	148475	145654	101141	118650	66368.3	66386.7
Control51	466806	494476	404190	379845	364727	343197	313954	294089	241819	269021	275571	267393	194188	181700	165987	160845	158416	156322	107694	127501	71342.8	71170.1	467235	493938	404211	379285	365764	342797	315710	294043	241836	269171	275970	268091	193680	180888	166268	160824	159060	157478	108092	127146	71258.3	71345.9
Control52	449146	477597	389200	366103	351989	331761	303017	283202	231598	262655	265544	257484	188263	173953	159544	154692	153055	151469	104106	123034	68391.4	68690.2	450292	477817	388516	365839	350865	330581	303627	283594	230401	261801	264937	257766	188196	175005	159520	154724	153205	150942	104279	122830	68783.8	69363.2
Control53	416867	443126	362404	342015	326334	306927	282137	263268	215695	242651	245658	238915	174105	161075	148869	143836	142235	139919	96527.7	113428	63894.9	63642.7	417306	443568	362050	341360	327514	307498	281661	262618	215981	243584	245664	239239	174173	161561	148088	143771	141459	140066	96780.3	113169	63763	63796.1
Control54	457624	484832	397270	372740	358739	338139	309584	288781	236871	266044	269815	263114	190988	177458	161206	157426	156068	153106	106799	124391	69455.4	69681.8	456276	486129	397889	373163	357257	338359	309668	288328	236196	265106	269524	264564	190666	176859	162390	158076	155909	153355	106442	124625	70065.5	69452.9
Control55	513969	544687	447120	418887	401986	378651	345274	322198	264506	297742	302654	294324	214742	198252	182037	175840	174612	171912	118685	139691	78295	77950.9	511778	545075	446334	420168	401697	379576	345446	322198	264478	297678	302072	294317	214771	198169	182086	175446	174703	171533	118149	140179	77914.2	77981.8
Control56	551196	584866	478134	450558	431296	407511	374950	346753	286291	320875	326152	316842	230147	213910	195880	190161	188166	184345	130438	149742	84164.1	83599.9	551941	583673	478892	450350	431521	406636	373639	347057	284719	319365	323992	316743	230789	213458	195468	189500	188142	185171	129564	149836	84095.5	83814.4
Control57	454169	480676	392528	368418	352672	333000	304873	283916	236102	263309	268105	259024	188833	174093	160835	155703	154165	150764	104829	122856	69489.8	69054.5	454112	481030	392423	369120	353390	334452	305673	283440	235712	264337	266555	258976	188452	174937	160533	155256	153871	151326	105106	123747	68924.1	68843.2
Control58	441715	468349	384715	361631	346244	326277	299242	277962	228599	256298	259862	252618	185086	171194	156945	152501	151014	147681	103053	119529	67181.9	66809.2	442111	468159	386406	360929	346046	326342	299569	277323	227859	256742	260744	254112	185231	171404	156624	152313	150332	148267	103589	120630	67324.1	66951.1
Control59	437642	467139	382713	358914	344284	324270	298257	275339	227552	254194	259385	252240	183974	170947	154724	151977	148487	147049	103571	119724	67081.4	66521.4	438787	466344	381471	360304	345480	324460	298113	277901	227147	254446	259487	252469	183715	169744	155280	150984	148783	147396	103151	119673	67154.6	66165.6
Control60	444826	471088	385816	363430	347879	328057	301942	278832	230249	257740	261979	254789	185763	172878	157887	153345	151312	148267	104053	120478	67611.8	67707.1	443741	471523	385414	361787	348476	328807	301132	279255	229833	258046	261439	256042	185830	172187	157857	152437	151707	148556	103959	120099	68033.8	67268.8
Control61	416139	441191	362934	339752	325228	307942	283105	262251	216545	241516	246314	239294	174829	160749	147534	144005	142599	139444	99147.3	113856	63742.1	63319	416548	442239	362363	340209	326649	308995	282281	261876	215061	241750	245837	239742	174811	161810	147767	143310	142432	138968	99143.8	113543	63530.8	63667.1
Control62	438538	464738	380851	358954	342915	323203	296848	275585	227347	254297	258469	251861	183208	169692	156218	150887	148698	146458	102870	118792	66591.7	66652.7	438522	464323	380648	358261	341888	323880	296494	275280	226717	254391	257355	250910	182853	169725	156605	150563	149623	145823	103083	118591	66586.6	66744.4
Control63	399187	424623	347452	325754	313217	295015	269850	250699	206999	232029	234665	229293	167252	154923	142284	136380	135495	133874	92496.9	108258	60328.4	60280.2	399588	423601	346988	325900	312788	295499	270459	250737	206809	232917	234534	228426	167317	155314	141715	137116	135824	134092	91919.7	108719	60209.4	60847.2
Control64	389640	413292	338270	317506	304463	286323	264117	245548	202275	226627	230511	223683	161861	150264	139108	133921	133416	130668	91181.2	106684	59417	59732.4	389279	413937	338260	317259	304982	288055	263828	244867	201284	226759	229730	223979	162695	150279	138465	134435	133145	131485	91029.3	107465	59471.4	59476.4
Control65	497789	529930	433771	409604	389738	367857	337159	315226	259065	291663	294144	285438	208880	193419	178335	172068	169012	167783	115050	135461	75982.5	76676.8	498348	528797	432565	410790	390799	368328	338215	314382	258524	290747	293469	285256	208680	193232	177238	171531	168383	168736	114764	136388	75245.2	76798.6
Control66	473157	500416	410963	384080	368980	349190	318217	295107	244200	272934	276983	270383	197169	182531	168549	160505	160991	157387	109118	128448	71729.5	71715.2	472466	500020	410270	385194	368022	349892	318198	294188	243470	272742	277459	270815	196391	182538	167239	160709	160590	156630	109301	127325	72141.8	71667.3
Control67	477962	506522	415179	390278	374436	353583	323226	299892	246526	277274	281995	275039	199945	185011	168758	163978	163238	159143	112258	129668	73348.5	72557.8	477862	505593	415148	389543	372426	353416	323336	299648	246881	276704	281433	274325	199899	185482	169569	163947	163344	159773	112261	130188	72610.2	72779.1
Control68	463127	490173	402107	377095	361947	341331	313927	290431	238268	267822	271612	266095	193727	179401	164649	158458	157706	154718	108619	126233	69961.7	70716	463061	490806	402006	378693	361874	341819	312592	291369	238721	268682	271817	264887	193466	178480	164240	158888	157078	154753	108275	125567	70284	70184.4
Control69	407535	434454	356094	333765	318510	300892	275307	257528	211524	237682	240517	234589	170991	157591	144960	139797	137907	137795	92439.1	111219	62278	62118.6	408649	434731	355639	334068	320986	301928	277103	257837	211673	237209	240533	233077	171031	157909	145434	139376	137665	137866	92959.1	111501	62253.5	62461.2
Control70	345925	368426	300627	284430	271491	256341	234026	217686	178216	201907	203486	199202	144608	134209	122534	119305	117154	116635	80910.2	94665.5	53036.5	52391.4	344799	368510	300716	282016	272322	255971	234727	216926	178020	201164	203730	198608	145187	133943	122688	118989	117332	116995	80763.1	94660	52997	52276.7
Control71	639274	680127	556261	525567	501659	473161	432514	403604	331915	373201	377884	367036	268142	248680	228232	219797	216647	215856	147339	174075	97956.4	97648.3	639613	680070	555549	524806	502186	472631	431667	402371	331276	373892	375864	366873	268287	248532	228034	220706	216253	215682	146891	174893	97558.6	97175.2
Control72	452650	483553	395124	371214	354720	334458	306720	286342	234451	264572	266492	258371	190207	175515	161742	154884	152879	152310	102583	123694	69304.2	68995.6	454274	482505	395068	370196	354778	334617	306299	285350	234927	264267	267723	259952	190909	175888	161125	155228	153592	152757	102544	123598	69600.6	69281.3
Control73	443460	469840	384633	360591	345536	327114	298235	278137	228860	256323	260243	253406	184914	170552	157725	150362	150873	147867	100747	120041	67344.6	67397.9	443697	471034	384148	360544	346746	327779	298267	277515	228286	257499	260042	252818	185077	171678	157680	150387	150664	147963	100360	120367	67513.4	67238.2
Control74	431465	458986	374249	352810	338400	319870	292208	271079	223236	251064	253992	247322	181179	167909	153205	146704	146859	144301	100638	117166	66073.2	65800	432902	459470	376206	352972	338489	319626	292944	271463	221828	251380	253977	247423	180826	167898	153167	147958	146992	144435	100322	117344	66128.8	65768.3
Control75	556248	593112	483177	456218	436295	412106	378508	351061	288748	323978	329015	321339	233443	216700	197723	192617	190394	187317	131490	151300	85152.5	85679.3	555560	590371	483609	455899	437311	411174	379436	350871	290122	324084	327237	321115	233638	217463	196911	192083	191137	187723	131783	151736	84842.2	85028.7
Control76	527366	560835	458571	432881	414097	391973	359503	332771	275112	307322	310814	303879	220625	205698	187997	182930	181429	177437	125852	144559	81290.3	80562.7	529290	562125	458621	433178	414932	392229	359677	333451	274633	308712	310902	304495	221660	205806	188852	182309	181809	177370	125304	144224	81293	80834.1
Control77	513847	545760	446738	420490	401431	380283	349319	322830	266284	299859	302139	295710	214222	199554	183141	176270	176211	173173	119958	140091	78733.3	78269.6	513389	545620	445987	420026	402271	380010	349087	322616	265033	298990	301225	295278	215335	199910	183159	176050	176018	172719	119970	139952	78723.5	78566.7
Control78	608871	649132	529229	497721	477642	451009	413948	383292	315931	355634	359109	350709	255697	236821	216769	210494	209078	206082	143315	166311	92982.4	93343.7	609990	647588	528920	498958	476968	451254	413670	384369	316602	355030	359133	350928	254700	237225	216425	209587	209231	204916	142070	166297	93390	93248
Control79	578279	613663	500727	470781	449575	427255	390141	362162	296912	336793	339613	331167	240074	223584	205754	197788	197906	193054	132900	156268	88123.6	88063.6	579364	613544	500989	471558	449228	427696	388750	361663	297299	337101	338049	331714	240474	225176	206203	197120	197640	193639	132685	156635	87794.5	87961.1
Control80	481193	510831	418649	393589	377462	357213	327606	303570	249209	280097	281876	277748	201134	186544	171056	165152	164720	161083	112722	130975	73495.7	73092	482923	511612	419569	393649	376040	356959	327083	302390	249216	280485	282678	276208	201333	186583	171034	165231	165059	161609	112443	130215	74028.9	73358.8
Control81	524345	555529	454167	427213	408980	386531	354443	328619	271118	305191	307636	300539	218629	202034	186653	178813	179932	174987	120638	141821	80050.7	79594.1	524132	557189	454184	426834	407971	387371	355321	329031	271123	305899	307598	300478	218809	203711	186599	179039	179446	175347	120120	142052	80396.2	80000.8
Control82	534894	570037	464713	439838	418794	397221	364059	339732	278321	312889	314985	307890	225424	208332	191430	185502	184467	180868	126267	145467	82293.7	82003.6	535975	569461	465805	438891	418913	397472	363000	340847	277927	312698	315602	308076	224524	208969	191037	184987	183770	180003	126923	146343	82436.6	81843.8
Control83	586673	623424	509567	480566	460193	433364	399181	370387	304913	342569	346106	335560	245695	228773	209123	202688	200404	198069	136087	159888	90330.4	89767.3	586735	623622	510278	480922	460125	434111	398846	370200	305851	342688	346085	337362	246142	228980	208450	202973	199915	198200	136748	159472	89968.1	89217.2
Control84	526997	558734	457370	430086	410985	389160	355982	331735	272759	306111	310219	302750	219483	203858	187310	182017	180401	175376	123742	143270	79693.8	79727.8	527839	556723	458865	430192	412549	388771	357924	331290	272050	306034	309112	302380	220391	204278	187200	181448	179930	176039	123946	143388	80029.9	79863.9
Control85	393240	417603	342821	321997	308685	290544	266150	247752	204199	228074	231963	225845	164707	152048	140080	135484	134067	132076	90765	107427	59519.8	60024.9	395147	418378	343248	322334	309290	291381	266449	247149	203925	229350	232693	226207	165431	153073	140181	135656	134237	132015	91111.4	107372	60275.8	59831.3
Control86	451658	477368	391628	367551	351724	332109	303751	283553	233391	261299	265945	258219	188264	174002	159875	154563	152654	151277	103767	122489	68632.8	68633	449287	478297	392383	368183	352953	332246	303531	282880	233178	262259	264898	258312	188059	174070	160228	154738	152723	150527	103337	121921	69144.5	68049.5
Control87	556756	591180	484586	458391	437382	411285	377562	351634	288079	324525	329654	319580	232627	216601	198582	192117	189214	187504	128488	152140	84952.7	85265.5	556533	591999	485530	457687	436951	412262	377318	351217	288680	324309	329681	319921	233339	216336	198341	193006	189615	188037	129372	152021	84785.8	85166.6
Sample	513727	543250	446150	417610	399425	377410	347878	322377	263932	299373	301788	293991	213553	198331	181499	176020	175309	171279	120103	139758	81074.5	78442.8	515026	544501	445257	418133	400303	378321	347264	322831	263459	298426	302609	293996	213700	198688	182388	175960	175204	171047	118775	139851	80331.4	77453.1
Chromosomal arm fractions (reads chromosome arm / all autosomal reads
Controlgroup	Chr1F	Chr2F	Chr3F	Chr4F	Chr5F	Chr6F	Chr7F	Chr8F	Chr9F	Chr10F	Chr11F	Chr12F	Chr13F	Chr14F	Chr15F	Chr16F	Chr17F	Chr18F	Chr19F	Chr20F	Chr21F	Chr22F	Chr1R	Chr2R	Chr3R	Chr4R	Chr5R	Chr6R	Chr7R	Chr8R	Chr9R	Chr10R	Chr11R	Chr12R	Chr13R	Chr14R	Chr15R	Chr16R	Chr17R	Chr18R	Chr19R	Chr20R	Chr21R	Chr22R
Control01	0.0423504	0.044783	0.0367215	0.0345776	0.0329821	0.0311926	0.0285936	0.026533	0.0218754	0.0244913	0.0248519	0.0242867	0.0176711	0.0164409	0.014968	0.0145096	0.0144893	0.0141083	0.00992932	0.0114958	0.0064197	0.00643735	0.0424	0.0448322	0.036765	0.0346653	0.0331136	0.0312187	0.0285065	0.0266095	0.0219119	0.0245491	0.0248019	0.0243504	0.0175951	0.0164055	0.0150799	0.0145908	0.0144918	0.0141164	0.00993321	0.0114744	0.0064241	0.00645621
Control02	0.0422743	0.0449404	0.0367363	0.0345536	0.0330932	0.031163	0.0285005	0.0266539	0.021945	0.0246176	0.0249385	0.0241537	0.0176454	0.016444	0.0149598	0.0145226	0.0143599	0.0142359	0.00975487	0.0115435	0.00643826	0.00646243	0.0423244	0.0448848	0.0367862	0.0344972	0.0331298	0.0313704	0.0286323	0.0266022	0.0218974	0.0245725	0.0247906	0.024243	0.0177028	0.0163723	0.0150264	0.0145369	0.0144029	0.0141982	0.00979443	0.0114632	0.00642243	0.00641321
Control03	0.0421972	0.0450113	0.036721	0.0346106	0.0331641	0.0312732	0.0285947	0.0265598	0.0219007	0.0246066	0.0248924	0.0242696	0.0177116	0.0163542	0.0150264	0.0145329	0.0143062	0.0141711	0.00971464	0.0114444	0.0064518	0.00648079	0.0422869	0.0449023	0.0366987	0.0345599	0.0331399	0.0312872	0.0286339	0.0265988	0.0219043	0.0246144	0.0248286	0.0242493	0.0177482	0.0163564	0.0150873	0.0144807	0.014374	0.014184	0.00970421	0.0114889	0.00646602	0.00641086
Control04	0.0422955	0.0448366	0.0366445	0.0345076	0.0331568	0.0312069	0.0286196	0.0265908	0.0217343	0.0245044	0.0249544	0.0243358	0.0176877	0.0164436	0.0149061	0.0145653	0.0143956	0.0141633	0.0100714	0.0115243	0.00646608	0.0063839	0.0422685	0.0446604	0.0367175	0.034574	0.0331719	0.0312306	0.0286404	0.0265751	0.0217699	0.0246307	0.0248361	0.0242733	0.0177034	0.0163693	0.0149359	0.0146157	0.0144478	0.0140964	0.0100694	0.0115873	0.00643978	0.00639215
Control05	0.0422391	0.0447319	0.0367637	0.0344617	0.0330986	0.0312493	0.0287029	0.0265992	0.0218466	0.0246096	0.0248123	0.0242296	0.0176266	0.0164146	0.0150078	0.0145807	0.0143696	0.0141648	0.0100283	0.0115102	0.00644889	0.00639468	0.0422121	0.0447866	0.0368521	0.0346253	0.0331763	0.031344	0.028699	0.026521	0.0217946	0.0245339	0.0247983	0.0242842	0.0176668	0.0163622	0.0149508	0.0145761	0.0143929	0.0142081	0.0100353	0.0114467	0.00643119	0.00641184
Control06	0.0422541	0.0447684	0.0367678	0.0346943	0.0329774	0.0311161	0.0287021	0.0266093	0.0219314	0.0245388	0.0249092	0.0242117	0.0176094	0.016473	0.0150332	0.0146091	0.0143492	0.014217	0.00980757	0.0115308	0.00638006	0.00646442	0.0423434	0.0447312	0.0367093	0.0347348	0.0330342	0.0311764	0.0285856	0.0266848	0.0219267	0.024612	0.0248832	0.0242349	0.0176418	0.0164159	0.0150384	0.0145526	0.0143506	0.0142846	0.00973638	0.0114837	0.00643356	0.00645182
Control07	0.0422113	0.0447842	0.0366368	0.0346407	0.0331269	0.0310772	0.0286215	0.0267088	0.0219709	0.0246081	0.0249049	0.0242506	0.0176195	0.0163731	0.015098	0.0146497	0.0143656	0.0141897	0.00977956	0.0115426	0.00641104	0.00644601	0.0422457	0.0446945	0.0367368	0.0346917	0.0330613	0.0311313	0.028663	0.0266254	0.0219071	0.024562	0.0249295	0.0242458	0.0176655	0.0164228	0.0150268	0.0145764	0.0143558	0.0141473	0.00981259	0.011518	0.00643256	0.00653143
Control08	0.042386	0.0449111	0.0368055	0.0344433	0.0330969	0.0312443	0.0285626	0.0265021	0.0218685	0.0245757	0.0249324	0.0243226	0.0176179	0.0163653	0.0149816	0.01453	0.0143643	0.0140724	0.00992161	0.011486	0.00644201	0.00644629	0.0423687	0.0447907	0.036721	0.0345451	0.0331451	0.0312019	0.0285677	0.0266141	0.0218909	0.0245279	0.0248987	0.0243301	0.0176574	0.0163883	0.0150443	0.0145003	0.0144425	0.0142421	0.00991653	0.0114733	0.00646729	0.00638781
Control09	0.0422221	0.0446814	0.0366375	0.0345895	0.0331201	0.0312197	0.0287685	0.0264383	0.0218927	0.0245886	0.0247607	0.0243867	0.0176651	0.0164211	0.0150706	0.0145403	0.014577	0.0141454	0.00999682	0.0114575	0.00647703	0.00652118	0.042252	0.0447648	0.0367032	0.0345114	0.033111	0.0311616	0.0286566	0.0264714	0.0218311	0.0246227	0.0247129	0.0242317	0.0176122	0.016485	0.0149962	0.0145963	0.0145265	0.0141674	0.0100785	0.0114127	0.00644751	0.0064692
Control10	0.0423404	0.0448459	0.0366998	0.0347215	0.0330517	0.031164	0.0285702	0.0265538	0.0219007	0.0245227	0.0250247	0.0242723	0.0176053	0.0162732	0.0150396	0.014581	0.0143443	0.0141273	0.00982139	0.0114983	0.00643604	0.00645489	0.0421942	0.0448067	0.0367393	0.0347513	0.0330737	0.0310889	0.028576	0.0266038	0.0220631	0.0246063	0.0248711	0.0241944	0.0176165	0.0164699	0.0150476	0.014564	0.0143657	0.0141809	0.00988801	0.011517	0.00643549	0.00649715
Control11	0.0421986	0.0449164	0.0368158	0.0346295	0.0329559	0.031316	0.0286982	0.0265996	0.0216793	0.0246412	0.0247542	0.0243682	0.0176714	0.0164684	0.0149711	0.0145622	0.0144709	0.0141691	0.0100034	0.0114824	0.00643851	0.00645859	0.042272	0.0448269	0.0366439	0.0343439	0.0330923	0.0312348	0.0286537	0.0266152	0.0218022	0.0245024	0.0248297	0.0242998	0.0177061	0.0164151	0.0149294	0.0145232	0.0145345	0.0141306	0.00999327	0.0115006	0.00642999	0.00645149
Control12	0.0422668	0.0448336	0.0366127	0.0345014	0.0330219	0.0312712	0.0287449	0.026497	0.0218125	0.0246697	0.02485	0.0243171	0.0177198	0.0163915	0.0149893	0.0144757	0.0145482	0.0140618	0.00988694	0.0114127	0.00643771	0.00651568	0.0424634	0.0449539	0.0367204	0.0346185	0.0329933	0.0312386	0.0287346	0.0264691	0.0218452	0.0245367	0.0247115	0.0242773	0.0175934	0.0163538	0.0150618	0.0144605	0.0145025	0.014169	0.00997957	0.0114825	0.00645064	0.0065458
Control13	0.0421531	0.0448535	0.0366497	0.0346415	0.0330063	0.0312263	0.0287349	0.0265681	0.021806	0.0245707	0.0248147	0.0242316	0.0176938	0.0163821	0.0150333	0.0145426	0.0145334	0.0141929	0.0099366	0.011396	0.0064395	0.006459	0.0421709	0.0448772	0.0366913	0.034655	0.0330871	0.0312203	0.0286798	0.0266472	0.0218278	0.0246248	0.0247647	0.0242809	0.0177408	0.0164276	0.0150457	0.0145923	0.0144301	0.0141867	0.00993771	0.0114043	0.00644382	0.00639861
Control14	0.0421173	0.0446876	0.0366753	0.0345536	0.033065	0.0312325	0.0287015	0.0265688	0.0218425	0.0245989	0.0247979	0.0242933	0.0177266	0.0163612	0.0150291	0.0145152	0.0145093	0.0141476	0.0100296	0.011455	0.00645456	0.00644303	0.0421163	0.0447586	0.0366548	0.0345449	0.0330893	0.0312083	0.0286354	0.0266213	0.0218826	0.0245895	0.0248434	0.0243403	0.017676	0.0164004	0.0150936	0.0145271	0.0145251	0.0142214	0.0100314	0.0115033	0.0065014	0.00643026
Control15	0.0422394	0.0449067	0.0366777	0.0345427	0.0329682	0.0313137	0.0286836	0.0264536	0.0217831	0.0246341	0.0248288	0.0242817	0.0177488	0.0163577	0.0149839	0.0145286	0.0145	0.0141355	0.00997357	0.0114323	0.00648681	0.0064078	0.0422558	0.0449275	0.0367336	0.0345429	0.0329948	0.0313042	0.0287589	0.0264748	0.021754	0.0246351	0.0248891	0.0242928	0.017606	0.0163923	0.014981	0.0145091	0.0145127	0.0141497	0.010043	0.0114877	0.00642375	0.00646313
Control16	0.0422503	0.0447508	0.0366484	0.0345189	0.0330909	0.031151	0.0286493	0.0266727	0.0218346	0.0245699	0.0249299	0.0243002	0.0176802	0.0164326	0.0149581	0.0145857	0.0144178	0.0141406	0.00994955	0.0115068	0.00648915	0.00641354	0.0422846	0.0449038	0.0366941	0.0345803	0.0331294	0.0311369	0.028667	0.0266508	0.0217778	0.0245425	0.0248171	0.0242923	0.0177098	0.0164007	0.0149873	0.0145888	0.0144239	0.0141518	0.00995117	0.0114829	0.00643885	0.00644752
Control17	0.0423494	0.0448147	0.0368262	0.0344816	0.0330285	0.0312556	0.0287089	0.026506	0.0218364	0.0245086	0.0248202	0.0243425	0.0176629	0.0164146	0.0150367	0.0145676	0.0144629	0.0140728	0.0100135	0.0114645	0.00642821	0.00641135	0.0423302	0.0448983	0.0366487	0.0344984	0.0330818	0.03131	0.0287779	0.0264873	0.0218413	0.0244631	0.0247678	0.0243524	0.0176318	0.0163539	0.0149664	0.0145881	0.0144822	0.0141515	0.0100241	0.0115147	0.00640894	0.00640761
Control18	0.0423433	0.0446814	0.0366206	0.0345398	0.0329998	0.0311319	0.0285934	0.0265291	0.0218415	0.0245594	0.0248615	0.0242928	0.0176463	0.0164854	0.0150403	0.0145221	0.0145652	0.0141112	0.00999982	0.0115741	0.00646967	0.00646617	0.0422192	0.0448087	0.0366401	0.034548	0.0330919	0.0312319	0.0287234	0.026552	0.0218698	0.0245688	0.0247878	0.0242838	0.0176041	0.016449	0.0151083	0.0145309	0.0145795	0.0140927	0.010001	0.0115654	0.00644504	0.00642403
Control19	0.0425146	0.0449342	0.0367201	0.03441	0.0329608	0.0313374	0.0285999	0.0264764	0.0219566	0.0246331	0.0247534	0.0242752	0.0177046	0.0164482	0.0150257	0.0143907	0.0145455	0.0141938	0.00968611	0.0114706	0.0064428	0.00645241	0.0424561	0.0449924	0.0367408	0.0344654	0.0330472	0.0313327	0.0285474	0.0265471	0.0218549	0.0247012	0.0247629	0.0243105	0.0176402	0.0164219	0.015028	0.0144044	0.0145981	0.0141782	0.00968853	0.0114669	0.00645627	0.00642701
Control20	0.0423557	0.0451405	0.03665	0.0345474	0.0330186	0.0312811	0.028537	0.0265308	0.0218961	0.0246417	0.0248585	0.0242402	0.017644	0.0164056	0.0150189	0.0144806	0.0144321	0.014117	0.00982466	0.0115067	0.00642229	0.00642001	0.0424424	0.0448163	0.0366962	0.0345521	0.0331419	0.0312963	0.0286993	0.0265799	0.0217768	0.0246583	0.0247882	0.0243174	0.0176705	0.0163951	0.0149735	0.0144823	0.0144799	0.0141808	0.00977773	0.0114499	0.00643268	0.00642299
Control21	0.0422709	0.0449145	0.0367115	0.0345482	0.0331248	0.0312506	0.0285812	0.0265652	0.0219366	0.0246379	0.0248408	0.0242992	0.0177107	0.0163573	0.0149719	0.0144922	0.0144849	0.0141903	0.0097909	0.0114691	0.00643737	0.00638926	0.0423675	0.0447696	0.0367471	0.0345689	0.0330879	0.031271	0.0287171	0.0265405	0.0218261	0.0245292	0.0248929	0.0243323	0.01766	0.0164356	0.0149241	0.0145223	0.0144639	0.01418	0.00985655	0.0114833	0.00647508	0.00637375
Control22	0.042334	0.0448121	0.0366794	0.034556	0.0329788	0.0313223	0.0286438	0.0265285	0.021947	0.0246008	0.0248564	0.0243284	0.01767	0.0163642	0.0150502	0.0145089	0.0144202	0.0141991	0.00988186	0.0114009	0.0065098	0.00642913	0.0422341	0.0449873	0.036701	0.0345647	0.0329827	0.0312465	0.0287715	0.026561	0.0218889	0.024557	0.0247559	0.0243337	0.0176592	0.0164381	0.0149924	0.0144977	0.0144686	0.0141209	0.00994975	0.0114331	0.00642883	0.00640512
Control23	0.042321	0.0448299	0.0367001	0.0343968	0.0329942	0.0311935	0.0286157	0.0265606	0.021874	0.0246323	0.0249157	0.0243452	0.0177361	0.016327	0.0149854	0.0145175	0.014351	0.0142142	0.00994175	0.0115351	0.00645836	0.00646172	0.0422796	0.044787	0.0367495	0.0345672	0.0329995	0.0312788	0.0285575	0.0264849	0.0218277	0.0245695	0.0249229	0.0243008	0.0177076	0.01648	0.0150423	0.0145532	0.0144577	0.0142196	0.00983493	0.0115161	0.00646555	0.00649121
Control24	0.0423893	0.0450359	0.0367771	0.0346668	0.0331668	0.0312774	0.028465	0.0265873	0.0219508	0.0245405	0.0249492	0.024193	0.0176959	0.0163519	0.0149435	0.0144846	0.0143866	0.0142114	0.00961056	0.0114959	0.00638989	0.00642207	0.0423826	0.0450309	0.0367847	0.0345612	0.0330454	0.0312482	0.0284379	0.0266576	0.0218792	0.0246349	0.0249753	0.0242782	0.0176454	0.0163774	0.014999	0.0144365	0.0143958	0.0142007	0.00962888	0.0115187	0.00642584	0.00646418
Control25	0.0422919	0.0448036	0.0367374	0.0343973	0.0331403	0.0312014	0.0286698	0.0265126	0.0218592	0.0245603	0.0248535	0.024265	0.0177463	0.0163139	0.0149655	0.0145359	0.0144756	0.0140924	0.0100245	0.0115238	0.00645785	0.00647034	0.0422995	0.0448484	0.0366944	0.0345513	0.0330979	0.0311515	0.0285223	0.0265407	0.0218324	0.0245946	0.0249491	0.0243456	0.0176393	0.0163972	0.0150396	0.0145774	0.0143942	0.0141534	0.00999868	0.0115554	0.00645634	0.00646235
Control26	0.0422726	0.0447719	0.0366275	0.0346672	0.0331385	0.0312513	0.028649	0.0265617	0.0219075	0.0246166	0.0248706	0.0242915	0.0176191	0.0164215	0.0149362	0.0145201	0.0143786	0.0142181	0.00986099	0.0115487	0.00642891	0.0064462	0.0422353	0.0448323	0.03666	0.0346022	0.033142	0.0312979	0.0285554	0.0265188	0.021922	0.0245979	0.0248557	0.0242297	0.0176249	0.0164214	0.014984	0.0145698	0.0144519	0.0142133	0.00985386	0.0115236	0.00645962	0.00644412
Control27	0.0424767	0.0450232	0.0367312	0.0344483	0.0331063	0.031278	0.0284846	0.0265816	0.0220152	0.0246534	0.0249289	0.0241971	0.0176436	0.0164301	0.0150717	0.0144746	0.0143429	0.0141136	0.00970815	0.0115269	0.006469	0.00649695	0.0423472	0.0450224	0.0366169	0.0345076	0.0330258	0.0312039	0.0284785	0.0265268	0.0218694	0.0248198	0.024889	0.0241258	0.0177529	0.0163703	0.0151303	0.0144767	0.0143283	0.0140793	0.00970586	0.0115416	0.00647386	0.00650576
Control28	0.04215	0.0449431	0.0368215	0.0345023	0.0331677	0.031209	0.0286824	0.0267299	0.0219322	0.0246388	0.0249075	0.0241921	0.0176894	0.0164372	0.0149955	0.0145561	0.0143168	0.0141738	0.00970502	0.0115888	0.0065319	0.00642386	0.0422314	0.0446846	0.0366951	0.0345187	0.0330995	0.0312193	0.0286103	0.0267398	0.0219539	0.0245898	0.0249056	0.0242148	0.0176952	0.0163844	0.0150102	0.0145231	0.0142834	0.014195	0.00970518	0.0115467	0.00645231	0.00644654
Control29	0.0421652	0.0448143	0.0367089	0.034543	0.0330522	0.0312902	0.028562	0.0266478	0.0218889	0.0246357	0.0248992	0.0242582	0.0176697	0.016344	0.0149782	0.0145189	0.0143495	0.0141427	0.00987785	0.011506	0.00650669	0.00637989	0.0423868	0.0448438	0.0366772	0.0344669	0.0331783	0.0311766	0.0287329	0.026706	0.0219169	0.0246541	0.0249569	0.0242587	0.0177329	0.016372	0.0149444	0.0144755	0.0143663	0.0141641	0.00982268	0.0115524	0.00649449	0.00638125
Control30	0.0423133	0.0450066	0.0367019	0.0344636	0.0330783	0.0312519	0.0285243	0.0265771	0.0218771	0.0247542	0.0249426	0.0242551	0.0176898	0.0164152	0.0150421	0.0144745	0.0143747	0.014135	0.00970027	0.0114973	0.00647162	0.00646553	0.0423171	0.0449044	0.0367506	0.0344407	0.0331407	0.0311964	0.0285753	0.0265434	0.0218544	0.02467	0.0249332	0.0242626	0.0177065	0.016403	0.0150585	0.0144635	0.014394	0.014135	0.00977376	0.0115297	0.00649806	0.0064371
Control31	0.0422572	0.0449107	0.0366435	0.0345401	0.0330589	0.0312103	0.0286136	0.0267051	0.0219694	0.0245728	0.0249615	0.0242226	0.0176847	0.0163495	0.0150068	0.0145615	0.0143364	0.0142088	0.00965039	0.0115899	0.00642485	0.00645592	0.0423138	0.0449296	0.0366909	0.0345032	0.0332161	0.0311788	0.0286579	0.026635	0.022003	0.0246409	0.0249848	0.0242191	0.0175755	0.0163547	0.014981	0.0146131	0.0143302	0.0141584	0.00964987	0.0115315	0.00641223	0.00648604
Control32	0.0422369	0.0450048	0.036678	0.0345047	0.033059	0.0312395	0.0286948	0.026702	0.0219418	0.0246308	0.0248307	0.0241608	0.0178174	0.0163651	0.0150773	0.0144822	0.0143401	0.0142006	0.00979327	0.0115703	0.00645253	0.00645455	0.042119	0.0448395	0.0366317	0.0345453	0.033077	0.0311939	0.0285902	0.0265945	0.0218685	0.0246756	0.0249519	0.0242375	0.0177263	0.0164359	0.0149784	0.0145123	0.0143483	0.0141496	0.00982682	0.0115172	0.00649964	0.00644386
Control33	0.0423912	0.0449998	0.0367092	0.0343989	0.0330489	0.0312761	0.0285778	0.0265295	0.0218424	0.0246412	0.0249809	0.0242188	0.0177209	0.0163459	0.0150225	0.0144799	0.0144419	0.0141345	0.00985818	0.0115707	0.00648722	0.00643306	0.0423462	0.0450138	0.0366023	0.0344485	0.032977	0.0312029	0.0286159	0.0265731	0.0219454	0.0246449	0.0249119	0.0241692	0.0176251	0.0164035	0.0151088	0.0144122	0.014426	0.0141077	0.0098798	0.011544	0.00648237	0.00644984
Control34	0.0422353	0.0449597	0.0366984	0.0344166	0.033081	0.031218	0.0286485	0.0266197	0.021974	0.024601	0.0248862	0.0242894	0.0176213	0.0163516	0.0150458	0.0144314	0.0144469	0.0141956	0.00973344	0.0115045	0.00646538	0.0064611	0.042347	0.0448718	0.0366538	0.0344874	0.0331116	0.0313171	0.0286125	0.0266536	0.0219091	0.0245999	0.0249201	0.0243756	0.0176227	0.0163883	0.0150067	0.0145036	0.0143815	0.0141583	0.00973246	0.0115153	0.00649932	0.0064475
Control35	0.0422611	0.0448425	0.0366418	0.034507	0.0331168	0.0311236	0.0285181	0.026626	0.0219105	0.0246036	0.0249658	0.0242463	0.0176959	0.0163519	0.0150596	0.014573	0.014423	0.0141665	0.0098567	0.0115626	0.00649616	0.00642747	0.0423332	0.0448932	0.0366297	0.0345007	0.0330174	0.0311647	0.0285944	0.0265225	0.0218798	0.0245635	0.0250332	0.0243195	0.0175746	0.0164039	0.0151059	0.014562	0.0144637	0.014117	0.00986423	0.0115647	0.00648776	0.00642873
Control36	0.0421005	0.044866	0.0367392	0.0345191	0.0332904	0.031188	0.0286646	0.0266021	0.0217796	0.0245734	0.0249766	0.0242794	0.0176694	0.0164411	0.0149789	0.0146054	0.0143459	0.0141635	0.0099733	0.011481	0.00643714	0.00639999	0.0422152	0.0447852	0.0367523	0.0345031	0.0330527	0.0312376	0.0286879	0.026602	0.0218643	0.024577	0.024847	0.024254	0.017679	0.0163978	0.0149794	0.0146251	0.0143599	0.014206	0.00987884	0.011556	0.00648032	0.00638466
Control37	0.0422349	0.0448955	0.0367165	0.0345592	0.0330888	0.0312656	0.0284889	0.0266931	0.0218951	0.0245342	0.0249568	0.0242974	0.0176946	0.0163351	0.0150883	0.0145758	0.0143409	0.0142065	0.00968494	0.0115453	0.00644919	0.00645256	0.0421558	0.0449775	0.0367413	0.0346714	0.0330112	0.0312156	0.0286069	0.0266768	0.0219199	0.0246562	0.0248907	0.0242742	0.0176373	0.0163615	0.0150629	0.0144696	0.0143896	0.0142225	0.00962913	0.0115417	0.00644578	0.00644312
Control38	0.0422678	0.0448616	0.036761	0.0344962	0.0331482	0.0312712	0.0287706	0.0267105	0.0218631	0.024507	0.0248363	0.0242471	0.0176705	0.0163529	0.015036	0.0145611	0.0144398	0.0140983	0.00991336	0.0114736	0.00643836	0.00645521	0.0422269	0.0448207	0.0366966	0.0344947	0.0331395	0.0312762	0.028663	0.0265251	0.0218545	0.0245697	0.0249109	0.0242186	0.0177413	0.0163875	0.0150409	0.014545	0.014434	0.0140946	0.00987092	0.011485	0.0064232	0.00640135
Control39	0.0421724	0.0447991	0.0366905	0.034497	0.0332413	0.0311299	0.0286587	0.0266039	0.0219358	0.0245915	0.0249672	0.0243369	0.0176346	0.0164731	0.0149668	0.0145253	0.0143764	0.0141268	0.00985464	0.0115447	0.00644152	0.00646732	0.0422484	0.0447912	0.0367387	0.0344148	0.0331746	0.0311929	0.0285721	0.026619	0.0219048	0.0246293	0.0248734	0.0242855	0.0176107	0.0163891	0.0149044	0.0146159	0.0144287	0.0142114	0.00988618	0.0115575	0.00645268	0.00646325
Control40	0.0421024	0.0448404	0.0367872	0.0345359	0.0331501	0.0311946	0.0286129	0.0266073	0.0218397	0.0246033	0.0249707	0.0242334	0.0176635	0.0163844	0.0149332	0.0145994	0.0143497	0.0141619	0.00994919	0.011523	0.00643584	0.00644814	0.0422072	0.0447981	0.0367423	0.0346332	0.0330764	0.0311986	0.0286702	0.0265645	0.0218664	0.0245992	0.0248398	0.0242623	0.0177271	0.0164758	0.0149712	0.0146106	0.014328	0.0141575	0.00994004	0.0114775	0.0064651	0.00646274
Control41	0.0422484	0.0450191	0.0367409	0.0345522	0.0329976	0.0312698	0.0285522	0.0266399	0.0218798	0.0246004	0.0249737	0.0242443	0.0176348	0.0163366	0.0149967	0.0145212	0.0144214	0.0141333	0.00980051	0.0115053	0.00643904	0.00644261	0.0422597	0.044778	0.0367988	0.0346042	0.0331692	0.0312651	0.028623	0.0265679	0.0219335	0.0245845	0.024937	0.0242409	0.01769	0.0163679	0.014963	0.0145294	0.0143722	0.0142177	0.009754	0.0115492	0.00640656	0.0064388
Control42	0.0422895	0.0449003	0.0366831	0.0345479	0.0331517	0.0312246	0.0286045	0.0265892	0.0218195	0.0245955	0.0249383	0.0242767	0.0176448	0.0163712	0.0148987	0.0144819	0.0143919	0.0141565	0.00983763	0.01151	0.00645819	0.00642573	0.0423043	0.044928	0.0367908	0.0345357	0.0330819	0.0312743	0.028599	0.0265682	0.0218419	0.0245478	0.0249648	0.0242122	0.0177081	0.016458	0.0149025	0.0145789	0.0143815	0.0142073	0.00988176	0.0115105	0.00647861	0.00644704
Control43	0.0423513	0.0449309	0.036798	0.0345645	0.0330805	0.0312638	0.0285573	0.0265178	0.0218692	0.0246392	0.0248563	0.0243057	0.0176129	0.0164014	0.0150379	0.0144362	0.0144352	0.0140524	0.00977927	0.011551	0.00644128	0.00643507	0.0424436	0.0448958	0.0367319	0.0344575	0.0331144	0.0312267	0.0286387	0.0265933	0.0218931	0.0246657	0.0248875	0.0242094	0.0176135	0.0163981	0.0150152	0.0144816	0.0144481	0.0141886	0.00971806	0.0115089	0.00648154	0.00647167
Control44	0.0422977	0.045	0.0368077	0.0345227	0.0330567	0.0313382	0.0286226	0.026557	0.0218786	0.024629	0.0248689	0.0242174	0.017648	0.0163739	0.0150358	0.0145134	0.0144027	0.0141767	0.00980632	0.0114842	0.0064561	0.00642757	0.0423755	0.0449072	0.0367579	0.0345267	0.0331031	0.0312862	0.0286355	0.0265402	0.0218505	0.0246158	0.024921	0.0242035	0.0177497	0.0163589	0.0149996	0.014508	0.0143613	0.01412	0.00974479	0.0114464	0.00640758	0.00645932
Control45	0.0422932	0.0448251	0.0366741	0.0345046	0.0330705	0.0312826	0.0285271	0.0265313	0.02186	0.024622	0.0249618	0.0242136	0.0175939	0.0164201	0.0150657	0.0144652	0.0144515	0.0141305	0.00988184	0.0115485	0.00647093	0.0064472	0.0422795	0.04491	0.036767	0.0344468	0.0332595	0.0312206	0.0285016	0.0265307	0.0218882	0.0245883	0.0249289	0.0243785	0.0176804	0.0164434	0.0150375	0.014513	0.0144271	0.0141134	0.00983845	0.0115527	0.00643035	0.00642256
Control46	0.0424326	0.0447225	0.0367289	0.0344885	0.0330311	0.0313031	0.0286294	0.0265063	0.0218895	0.024633	0.0248529	0.0242775	0.0175971	0.0163449	0.0149997	0.0144628	0.0144726	0.0141632	0.00980515	0.0115381	0.00641604	0.00646119	0.0424971	0.0449447	0.0367434	0.0344391	0.033173	0.0313881	0.0286099	0.026509	0.0218315	0.0245328	0.024915	0.0243281	0.0176695	0.0164124	0.0150273	0.0144654	0.0144144	0.0141044	0.00982177	0.0115226	0.00644712	0.00644728
Control47	0.0423177	0.0449504	0.036715	0.0344409	0.0330888	0.0312349	0.0286617	0.0265508	0.0219612	0.0245607	0.024882	0.0242482	0.0176013	0.0163811	0.0150566	0.0146335	0.0143908	0.0141554	0.00984618	0.0114715	0.00643157	0.00647187	0.0423231	0.0448275	0.036783	0.0344514	0.0331071	0.0312656	0.0287018	0.026522	0.0219862	0.0246077	0.0248816	0.0242722	0.017548	0.0163454	0.0149631	0.0145878	0.014399	0.014135	0.00987138	0.0115035	0.00642796	0.00643757
Control48	0.0422091	0.044861	0.0366712	0.0345484	0.0331407	0.0312226	0.0287208	0.0266571	0.0218535	0.0246249	0.0248926	0.0243676	0.0176228	0.0163743	0.0149326	0.0144878	0.0143305	0.0141361	0.00979098	0.0115421	0.00642145	0.00645769	0.0422274	0.0448935	0.0365621	0.0345602	0.0331803	0.0311944	0.0286088	0.0266733	0.0219164	0.0246539	0.0250025	0.0242253	0.0176991	0.0163567	0.0149793	0.014569	0.0143572	0.0141969	0.00983545	0.0115835	0.00641032	0.00644841
Control49	0.0424198	0.0450859	0.0366785	0.0344191	0.0330216	0.0312579	0.0284282	0.026489	0.0218564	0.0246969	0.0249426	0.0242662	0.0176482	0.0164414	0.0151388	0.0144945	0.0144283	0.014078	0.00969268	0.0116675	0.00647484	0.00647011	0.042387	0.0449578	0.0367159	0.0344203	0.0330446	0.0312511	0.0284931	0.0265251	0.0219212	0.0247539	0.0248706	0.0241881	0.0176668	0.0163823	0.015079	0.0144448	0.014449	0.0140966	0.00966219	0.0116395	0.0064689	0.00648583
Control50	0.0422768	0.0448859	0.0367251	0.0344795	0.0331317	0.031187	0.0287386	0.0266792	0.0219025	0.0246128	0.0249204	0.0243249	0.0177306	0.0163082	0.0150014	0.0144331	0.0143165	0.0142495	0.00973867	0.0115876	0.0064639	0.00640235	0.0424107	0.0449187	0.0366416	0.0344836	0.0331684	0.0310933	0.0285467	0.0266014	0.021818	0.0246869	0.0249212	0.0243582	0.0177157	0.0163123	0.0150326	0.0145033	0.0143938	0.0141203	0.009805	0.0115024	0.00643402	0.0064358
Control51	0.0423431	0.044853	0.0366634	0.0344551	0.0330837	0.0311308	0.0284783	0.0266763	0.021935	0.0244025	0.0249966	0.0242548	0.0176145	0.0164817	0.0150564	0.01459	0.0143697	0.0141797	0.00976877	0.0115654	0.00647138	0.00645572	0.0423821	0.0448043	0.0366653	0.0344043	0.0331778	0.0310945	0.0286375	0.0266722	0.0219366	0.024416	0.0250328	0.0243181	0.0175684	0.0164081	0.0150819	0.0145881	0.014428	0.0142846	0.00980485	0.0115332	0.00646372	0.00647167
Control52	0.0422631	0.0449403	0.0366224	0.034449	0.033121	0.0312176	0.0285129	0.0266484	0.0217926	0.0247149	0.0249868	0.0242284	0.0177149	0.0163684	0.0150125	0.014556	0.014402	0.0142528	0.009796	0.0115771	0.0064354	0.00646352	0.0423709	0.044961	0.0365581	0.0344242	0.0330152	0.0311065	0.0285703	0.0266852	0.0216799	0.0246346	0.0249297	0.0242549	0.0177086	0.0164674	0.0150103	0.014559	0.014416	0.0142031	0.00981231	0.0115579	0.00647233	0.00652684
Control53	0.0422435	0.0449045	0.0367245	0.0346583	0.0330693	0.0311026	0.0285905	0.0266784	0.0218576	0.0245892	0.0248939	0.0242106	0.017643	0.0163227	0.0150857	0.0145757	0.0144135	0.0141787	0.0097817	0.0114943	0.00647483	0.00644927	0.042288	0.0449493	0.0366885	0.034592	0.0331888	0.0311605	0.0285423	0.0266126	0.0218865	0.0246838	0.0248946	0.0242435	0.0176499	0.0163718	0.0150066	0.0145692	0.0143349	0.0141936	0.00980729	0.011468	0.00646146	0.00646482
Control54	0.0422926	0.0448071	0.0367148	0.0344478	0.0331539	0.0312501	0.0286111	0.0266885	0.0218911	0.0245872	0.0249357	0.0243164	0.0176507	0.0164003	0.0148983	0.014549	0.0144235	0.0141497	0.00987011	0.0114959	0.00641891	0.00643983	0.042168	0.0449269	0.036772	0.0344869	0.0330169	0.0312704	0.0286188	0.0266466	0.0218287	0.0245005	0.0249088	0.0244504	0.0176209	0.0163449	0.0150077	0.014609	0.0144087	0.0141727	0.00983709	0.0115175	0.00647529	0.00641868
Control55	0.0423865	0.0449198	0.0368735	0.0345452	0.0331514	0.031227	0.0284744	0.0265714	0.0218136	0.0245545	0.0249596	0.0242726	0.0177096	0.0163496	0.0150124	0.0145013	0.0144001	0.0141774	0.00978782	0.0115202	0.00645692	0.00642853	0.0422058	0.0449518	0.0368088	0.0346508	0.0331276	0.0313033	0.0284886	0.0265713	0.0218112	0.0245492	0.0249116	0.024272	0.017712	0.0163428	0.0150165	0.0144689	0.0144076	0.0141462	0.00974363	0.0115604	0.00642551	0.00643108
Control56	0.0422556	0.0448367	0.0366545	0.0345405	0.0330638	0.0312404	0.0287443	0.0265826	0.0219475	0.0245988	0.0250033	0.0242896	0.0176434	0.0163987	0.0150165	0.014578	0.0144251	0.0141322	0.00999958	0.0114794	0.00645215	0.0064089	0.0423127	0.0447453	0.0367126	0.0345245	0.0330811	0.0311734	0.0286437	0.0266059	0.021827	0.024483	0.0248377	0.024282	0.0176926	0.016364	0.0149849	0.0145274	0.0144233	0.0141955	0.00993259	0.0114866	0.0064469	0.00642534
Control57	0.0424551	0.044933	0.036693	0.0344393	0.0329673	0.0311283	0.0284991	0.0265401	0.0220705	0.0246137	0.0250621	0.0242132	0.0176519	0.016274	0.0150347	0.0145549	0.0144111	0.0140932	0.00979923	0.0114844	0.00649581	0.00645512	0.0424498	0.044966	0.0366831	0.0345049	0.0330344	0.0312642	0.0285739	0.0264956	0.022034	0.0247099	0.0249172	0.0242087	0.0176162	0.0163529	0.0150064	0.0145131	0.0143836	0.0141458	0.0098252	0.0115677	0.00644293	0.00643537
Control58	0.0422551	0.044803	0.0368024	0.0345942	0.0331223	0.0312121	0.028626	0.0265903	0.0218681	0.0245179	0.0248588	0.0241658	0.0177056	0.0163767	0.0150136	0.0145885	0.0144462	0.0141274	0.00985819	0.0114343	0.00642673	0.00639107	0.0422931	0.0447848	0.0369642	0.0345271	0.0331033	0.0312184	0.0286573	0.0265292	0.0217973	0.0245604	0.0249432	0.0243087	0.0177195	0.0163968	0.0149829	0.0145705	0.014381	0.0141834	0.00990953	0.0115397	0.00644033	0.00640465
Control59	0.0421035	0.0449412	0.036819	0.0345294	0.033122	0.0311964	0.0286939	0.0264891	0.0218917	0.0244548	0.0249542	0.0242668	0.0176992	0.016446	0.0148852	0.014621	0.0142852	0.0141469	0.00996406	0.0115181	0.00645358	0.00639971	0.0422137	0.0448648	0.0366995	0.0346631	0.033237	0.0312148	0.0286801	0.0267355	0.0218527	0.0244791	0.024964	0.0242889	0.0176743	0.0163303	0.0149387	0.0145254	0.0143137	0.0141803	0.00992367	0.0115132	0.00646063	0.00636548
Control60	0.0423266	0.0448255	0.0367117	0.0345816	0.0331019	0.0312157	0.0287308	0.0265318	0.021909	0.0245248	0.0249282	0.024244	0.0176759	0.0164499	0.0150235	0.0145913	0.0143978	0.0141081	0.00990102	0.0114639	0.00643348	0.00644255	0.0422234	0.044867	0.0366734	0.0344252	0.0331586	0.0312871	0.0286537	0.026572	0.0218694	0.0245539	0.0248768	0.0243633	0.0176823	0.0163841	0.0150206	0.0145049	0.0144354	0.0141356	0.00989199	0.0114278	0.00647363	0.00640084
Control61	0.0421878	0.0447276	0.036794	0.0344437	0.0329713	0.0312189	0.0287009	0.0265868	0.0219531	0.0244846	0.024971	0.0242594	0.017724	0.0162966	0.0149569	0.0145991	0.0144565	0.0141367	0.0100515	0.0115426	0.00646212	0.00641922	0.0422292	0.0448338	0.036736	0.0344901	0.0331154	0.0313257	0.0286174	0.0265487	0.0218027	0.0245084	0.0249227	0.0243049	0.0177222	0.0164041	0.0149805	0.0145286	0.0144397	0.0140884	0.0100511	0.0115109	0.00644069	0.00645452
Control62	0.0423195	0.0448479	0.0367527	0.0346396	0.0330918	0.0311896	0.0286463	0.0265943	0.0219393	0.02454	0.0249426	0.024305	0.0176798	0.0163756	0.0150752	0.0145609	0.0143496	0.0141334	0.00992714	0.0114636	0.0064262	0.00643208	0.042318	0.0448078	0.0367331	0.0345727	0.0329927	0.0312549	0.0286121	0.0265649	0.0218785	0.0245491	0.0248351	0.0242132	0.0176455	0.0163787	0.0151126	0.0145295	0.0144388	0.0140721	0.00994765	0.0114442	0.0064257	0.00644093
Control63	0.0422793	0.0449733	0.0367998	0.0345017	0.0331739	0.031246	0.0285807	0.0265524	0.021924	0.024575	0.0248542	0.0242852	0.0177142	0.0164084	0.0150698	0.0144445	0.0143508	0.014179	0.00979666	0.0114659	0.00638959	0.00638449	0.0423218	0.0448651	0.0367507	0.0345172	0.0331284	0.0312973	0.0286452	0.0265564	0.0219038	0.0246691	0.0248403	0.0241934	0.0177211	0.0164499	0.0150096	0.0145224	0.0143856	0.0142021	0.00973554	0.0115148	0.00637698	0.00644454
Control64	0.0422663	0.0448321	0.036694	0.0344417	0.0330268	0.031059	0.0286502	0.026636	0.0219419	0.0245835	0.0250048	0.0242641	0.017558	0.0163	0.0150898	0.0145272	0.0144723	0.0141743	0.00989092	0.0115726	0.00644528	0.0064795	0.0422273	0.044902	0.0366929	0.0344148	0.0330831	0.0312469	0.0286189	0.026562	0.0218343	0.0245978	0.0249201	0.0242963	0.0176484	0.0163016	0.01502	0.0145829	0.014443	0.0142629	0.00987444	0.0116573	0.00645119	0.00645173
Control65	0.0421666	0.0448893	0.0367439	0.0346967	0.0330139	0.0311604	0.0285601	0.0267022	0.0219449	0.0247061	0.0249163	0.0241788	0.0176938	0.0163841	0.0151064	0.0145755	0.0143167	0.0142126	0.00974568	0.0114746	0.00643632	0.00649513	0.0422141	0.0447933	0.0366417	0.0347972	0.0331038	0.0312003	0.0286495	0.0266306	0.021899	0.0246286	0.0248592	0.0241635	0.0176769	0.0163683	0.0150134	0.01453	0.0142634	0.0142933	0.00972143	0.0115532	0.00637387	0.00650545
Control66	0.0424736	0.0449205	0.0368907	0.0344775	0.033122	0.0313455	0.0285652	0.0264907	0.021921	0.0245003	0.0248638	0.0242713	0.0176992	0.0163851	0.01513	0.0144079	0.0144516	0.014128	0.00979512	0.0115303	0.0064389	0.00643762	0.0424116	0.044885	0.0368285	0.0345775	0.033036	0.0314086	0.0285635	0.0264082	0.0218554	0.024483	0.0249066	0.0243101	0.0176293	0.0163858	0.0150125	0.0144262	0.0144156	0.0140602	0.00981158	0.0114295	0.00647592	0.00643332
Control67	0.0423125	0.0448409	0.0367546	0.0345501	0.0331477	0.0313017	0.0286143	0.0265486	0.0218242	0.0245462	0.0249641	0.0243484	0.0177005	0.0163785	0.0149397	0.0145165	0.014451	0.0140884	0.0099379	0.0114791	0.00649333	0.00642332	0.0423037	0.0447586	0.0367518	0.034485	0.0329698	0.0312869	0.0286239	0.0265269	0.0218557	0.0244958	0.0249145	0.0242851	0.0176964	0.0164202	0.0150114	0.0145137	0.0144604	0.0141443	0.00993816	0.0115252	0.00642796	0.00644291
Control68	0.0423502	0.0448233	0.0367703	0.0344831	0.0330978	0.0312126	0.0287067	0.0265582	0.0217881	0.0244907	0.0248373	0.0243328	0.0177151	0.0164051	0.0150562	0.0144901	0.0144213	0.014148	0.00993257	0.0115433	0.00639758	0.00646655	0.0423441	0.0448812	0.036761	0.0346292	0.0330912	0.0312573	0.0285846	0.0266439	0.0218296	0.0245693	0.024856	0.0242223	0.0176913	0.016321	0.0150187	0.0145293	0.0143638	0.0141512	0.00990106	0.0114823	0.00642705	0.00641793
Control69	0.0421993	0.0449867	0.0368728	0.0345606	0.032981	0.0311567	0.0285074	0.0266665	0.0219028	0.0246114	0.024905	0.0242911	0.0177057	0.0163182	0.0150102	0.0144757	0.01428	0.0142683	0.00957186	0.0115165	0.00644874	0.00643225	0.0423147	0.0450154	0.0368257	0.034592	0.0332374	0.031264	0.0286933	0.0266984	0.0219182	0.0245625	0.0249067	0.0241346	0.0177099	0.0163511	0.0150593	0.0144321	0.0142549	0.0142757	0.00962571	0.0115457	0.00644621	0.00646772
Control70	0.0422346	0.0449818	0.0367041	0.0347266	0.0331469	0.0312971	0.0285727	0.0265777	0.0217587	0.0246512	0.024844	0.0243209	0.0176554	0.0163858	0.0149604	0.0145662	0.0143035	0.0142402	0.00987848	0.0115579	0.00647533	0.00639656	0.0420972	0.0449921	0.036715	0.0344318	0.0332483	0.031252	0.0286583	0.0264849	0.0217348	0.0245605	0.0248738	0.0242485	0.0177262	0.0163533	0.0149792	0.0145276	0.0143253	0.0142842	0.00986053	0.0115572	0.00647051	0.00638257
Control71	0.0422036	0.0449006	0.0367232	0.0346969	0.0331185	0.0312371	0.0285537	0.0266451	0.0219124	0.024638	0.0249471	0.024231	0.0177022	0.0164174	0.0150674	0.0145106	0.0143026	0.0142504	0.00972705	0.0114921	0.00646688	0.00644654	0.042226	0.0448968	0.0366762	0.0346466	0.0331533	0.0312021	0.0284978	0.0265637	0.0218702	0.0246836	0.0248138	0.0242202	0.0177118	0.0164076	0.0150544	0.0145706	0.0142766	0.0142389	0.00969746	0.0115461	0.00644062	0.00641531
Control72	0.0422041	0.0450854	0.0368405	0.0346112	0.0330734	0.0311841	0.0285979	0.0266979	0.0218597	0.0246681	0.0248471	0.0240899	0.0177345	0.0163646	0.0150805	0.014441	0.0142541	0.014201	0.00956462	0.011533	0.00646177	0.006433	0.0423556	0.0449877	0.0368353	0.0345163	0.0330787	0.031199	0.0285587	0.0266054	0.0219041	0.0246396	0.0249619	0.0242374	0.0178	0.0163994	0.015023	0.0144731	0.0143205	0.0142427	0.00956096	0.011524	0.00648941	0.00645964
Control73	0.0424303	0.0449543	0.0368017	0.0345014	0.0330609	0.0312983	0.0285352	0.0266121	0.0218973	0.024525	0.0249001	0.0242459	0.0176926	0.0163184	0.0150911	0.0143866	0.0144355	0.0141479	0.00963944	0.0114855	0.00644353	0.00644863	0.0424529	0.0450686	0.0367553	0.0344968	0.0331766	0.0313619	0.0285382	0.0265527	0.0218425	0.0246375	0.0248808	0.0241897	0.0177081	0.0164261	0.0150869	0.014389	0.0144155	0.0141571	0.00960241	0.0115167	0.00645968	0.00643335
Control74	0.0422424	0.0449368	0.0366407	0.0345417	0.0331309	0.0313167	0.0286085	0.0265399	0.0218558	0.0245803	0.0248669	0.0242139	0.0177382	0.016439	0.0149995	0.0143629	0.0143782	0.0141278	0.00985292	0.0114711	0.00646886	0.00644212	0.0423831	0.0449842	0.0368322	0.0345576	0.0331396	0.0312928	0.0286805	0.0265775	0.021718	0.0246112	0.0248655	0.0242238	0.0177037	0.016438	0.0149957	0.0144857	0.0143911	0.0141409	0.00982202	0.0114885	0.00647431	0.00643902
Control75	0.0421376	0.0449302	0.0366022	0.03456	0.0330508	0.0312184	0.0286732	0.026594	0.0218736	0.0245424	0.0249239	0.0243425	0.0176841	0.0164157	0.0149782	0.0145914	0.014423	0.0141899	0.0099608	0.0114615	0.00645058	0.00649048	0.0420855	0.0447225	0.0366349	0.0345358	0.0331278	0.0311478	0.0287435	0.0265796	0.0219777	0.0245504	0.0247893	0.0243255	0.0176988	0.0164735	0.0149166	0.0145509	0.0144792	0.0142206	0.009983	0.0114945	0.00642707	0.0064412
Control76	0.0420708	0.0447408	0.0365826	0.0345332	0.0330347	0.0312698	0.0286795	0.0265469	0.0219472	0.0245167	0.0247952	0.0242421	0.0176005	0.0164096	0.0149975	0.0145933	0.0144736	0.0141551	0.0100399	0.0115323	0.00648496	0.00642692	0.0422242	0.0448437	0.0365866	0.0345569	0.0331013	0.0312902	0.0286933	0.0266011	0.0219089	0.0246276	0.0248023	0.0242912	0.017683	0.0164182	0.0150658	0.0145438	0.0145038	0.0141497	0.00999615	0.0115055	0.00648518	0.00644856
Control77	0.0422424	0.0448659	0.0367255	0.0345677	0.0330009	0.0312624	0.0287168	0.0265392	0.0218907	0.0246508	0.0248383	0.0243098	0.0176108	0.016405	0.0150557	0.0144908	0.0144859	0.0142362	0.00986152	0.0115166	0.00647252	0.0064344	0.0422047	0.0448544	0.0366637	0.0345295	0.0330699	0.0312399	0.0286978	0.0265217	0.0217879	0.0245794	0.0247631	0.0242743	0.0177023	0.0164342	0.0150572	0.0144728	0.0144701	0.0141989	0.00986254	0.0115052	0.00647171	0.00645882
Control78	0.042155	0.0449425	0.036641	0.0344596	0.0330694	0.0312255	0.0286596	0.0265371	0.0218734	0.0246223	0.0248628	0.0242813	0.0177031	0.0163962	0.0150079	0.0145735	0.0144754	0.014268	0.00992238	0.0115145	0.00643761	0.00646263	0.0422325	0.0448356	0.0366196	0.0345452	0.0330227	0.0312424	0.0286403	0.0266117	0.0219199	0.0245804	0.0248645	0.0242964	0.0176341	0.0164242	0.0149841	0.0145107	0.0144861	0.0141873	0.00983615	0.0115135	0.00646583	0.006456
Control79	0.042387	0.0449805	0.0367025	0.0345075	0.0329531	0.0313171	0.0285967	0.0265459	0.0217631	0.0246864	0.0248931	0.024274	0.017597	0.0163884	0.0150814	0.0144975	0.0145062	0.0141505	0.00974133	0.0114542	0.00645932	0.00645492	0.0424665	0.0449718	0.0367217	0.0345644	0.0329277	0.0313494	0.0284948	0.0265093	0.0217916	0.0247089	0.0247784	0.0243141	0.0176263	0.016505	0.0151144	0.0144486	0.0144867	0.0141934	0.0097256	0.0114811	0.00643519	0.0064474
Control80	0.0422147	0.0448147	0.0367277	0.0345292	0.0331144	0.031338	0.0287406	0.0266319	0.0218629	0.0245727	0.0247287	0.0243666	0.0176453	0.0163654	0.0150066	0.0144886	0.0144508	0.0141316	0.00988896	0.0114903	0.00644771	0.00641229	0.0423664	0.0448833	0.0368084	0.0345345	0.0329896	0.0313157	0.0286947	0.0265284	0.0218635	0.0246067	0.0247991	0.0242315	0.0176628	0.0163687	0.0150047	0.0144956	0.0144805	0.0141778	0.00986455	0.0114236	0.00649449	0.0064357
Control81	0.0423538	0.0448727	0.0366852	0.034508	0.0330352	0.0312219	0.02863	0.0265441	0.0218995	0.0246517	0.0248492	0.0242759	0.0176597	0.0163192	0.0150768	0.0144436	0.014534	0.0141346	0.00974449	0.0114555	0.00646607	0.00642919	0.0423366	0.0450068	0.0366866	0.0344774	0.0329537	0.0312898	0.0287009	0.0265774	0.0218999	0.0247089	0.0248461	0.024271	0.0176743	0.0164547	0.0150725	0.0144618	0.0144947	0.0141636	0.00970269	0.0114742	0.00649398	0.00646204
Control82	0.0420814	0.0448462	0.0365601	0.0346032	0.0329476	0.0312503	0.0286414	0.0267275	0.0218962	0.0246158	0.0247806	0.0242224	0.0177347	0.01639	0.0150602	0.0145939	0.0145125	0.0142293	0.00993377	0.0114443	0.00647425	0.00645142	0.0421664	0.0448009	0.036646	0.0345286	0.0329569	0.0312701	0.0285581	0.0268153	0.0218652	0.0246007	0.0248292	0.0242371	0.0176639	0.0164401	0.0150293	0.0145534	0.0144576	0.0141613	0.00998533	0.0115132	0.00648549	0.00643885
Control83	0.0421757	0.0448177	0.0366326	0.0345477	0.0330831	0.0311544	0.0286969	0.0266269	0.02192	0.0246272	0.0248814	0.0241233	0.017663	0.0164464	0.0150338	0.0145712	0.014407	0.0142391	0.00978322	0.0114943	0.00649382	0.00645334	0.0421802	0.0448319	0.0366837	0.0345733	0.0330782	0.0312081	0.0286729	0.0266135	0.0219875	0.0246357	0.0248799	0.0242528	0.0176951	0.0164613	0.0149854	0.0145917	0.0143718	0.0142485	0.00983078	0.0114644	0.00646777	0.00641379
Control84	0.0423019	0.0448494	0.0367129	0.0345228	0.0329897	0.0312377	0.0285745	0.0266282	0.0218943	0.0245714	0.0249012	0.0243016	0.0176178	0.0163636	0.0150353	0.0146104	0.0144807	0.0140774	0.00993272	0.0115002	0.006397	0.00639972	0.0423694	0.044688	0.036833	0.0345314	0.0331152	0.0312065	0.0287304	0.0265925	0.0218374	0.0245652	0.0248123	0.0242719	0.0176907	0.0163973	0.0150265	0.0145648	0.0144429	0.0141306	0.00994907	0.0115097	0.00642398	0.00641065
Control85	0.042194	0.0448081	0.0367841	0.0345497	0.0331214	0.0311749	0.0285575	0.0265834	0.0219103	0.0244719	0.0248893	0.0242328	0.0176728	0.0163145	0.0150303	0.0145372	0.0143852	0.0141715	0.00973894	0.0115268	0.00638638	0.00644058	0.0423986	0.0448913	0.03683	0.0345859	0.0331864	0.0312647	0.0285895	0.0265187	0.0218808	0.0246089	0.0249676	0.0242717	0.0177505	0.0164244	0.0150412	0.0145557	0.0144034	0.014165	0.0097761	0.0115208	0.0064675	0.0064198
Control86	0.0424349	0.0448504	0.0367948	0.0345327	0.0330457	0.0312028	0.0285384	0.0266408	0.0219279	0.02455	0.0249864	0.0242606	0.017688	0.0163481	0.0150208	0.0145218	0.0143424	0.014213	0.00974925	0.0115083	0.00644829	0.00644832	0.0422121	0.0449377	0.0368658	0.0345921	0.0331612	0.0312157	0.0285178	0.0265775	0.0219079	0.0246402	0.0248881	0.0242693	0.0176688	0.0163545	0.015054	0.0145382	0.0143488	0.0141425	0.00970886	0.0114549	0.00649637	0.00639349
Control87	0.0421778	0.0447856	0.0367105	0.0347261	0.0331345	0.0311574	0.0286027	0.0266385	0.0218238	0.0245848	0.0249734	0.0242102	0.0176229	0.0164089	0.0150438	0.0145541	0.0143341	0.0142047	0.00973378	0.0115255	0.00643571	0.00645941	0.0421609	0.0448477	0.036782	0.0346727	0.0331018	0.0312315	0.0285842	0.026607	0.0218693	0.0245685	0.0249755	0.0242361	0.0176769	0.0163888	0.0150256	0.0146214	0.0143645	0.014245	0.00980075	0.0115166	0.00642306	0.00645191
Sample	0.0423664	0.0448011	0.0367934	0.0344398	0.0329401	0.0311245	0.0286891	0.026586	0.0217661	0.0246889	0.0248881	0.0242451	0.0176114	0.0163561	0.014968	0.0145161	0.0144575	0.0141252	0.00990477	0.0115257	0.00668611	0.00646908	0.0424736	0.0449043	0.0367198	0.0344829	0.0330125	0.0311996	0.0286384	0.0266235	0.0217271	0.0246108	0.0249558	0.0242455	0.0176236	0.0163856	0.0150414	0.0145112	0.0144489	0.014106	0.0097952	0.0115333	0.00662484	0.00638746

[truncated: 1 more sheets: info]
