# Supplementary material for: NIPTeR: an R package for fast and accurate trisomy prediction in non-invasive prenatal testing
Source: BMC Bioinformatics. 2018 Dec 17;19:531. doi: 10.1186/s12859-018-2557-8 (PMC6296037; doi:10.1186/s12859-018-2557-8)
Supplement: Supplementary file 5 — Supplemental information showing run times per NIPTeR function on Linux, MacIntosh and Windows platforms. (XLSX 29 kb) [file 12859_2018_2557_MOESM5_ESM.xlsx]

## Sheet: Calculation times
Bin gc workflow	Linux	time in seconds									Loess gc workflow	Linux	time in seconds
		Sample1	Sample2	Sample3	Sample4	Sample5	Sample6	Sample7	Average				Sample1	Sample2	Sample3	Sample4	Sample5	Sample6	Sample7	Average
bin times	control group*	11441.6							11441.6		bin times	control group*	11441.6							11441.6
bin times	sample	141.263	172.768	118.944	137.031	116.256	144.218	166.951	142.49		bin times	sample	128.677	151.214	133.568	136.117	117.065	130.229	167.373	137.749
bin gc correction	control group*	2.297	3.81	2.172	2.932	2.822	3.552	3.293	2.98257		Loess gc correction	control group*	2670.56	4693.95	2907.46	2798.96	4962.19	2843.76	2660.22	3362.44
bin gc correction	sample	0.015	0.015	0.014	0.016	0.016	0.015	0.016	0.0152857		Loess gc correction	sample	24.908	151.036	30.13	25.897	40.434	26.192	27.186	46.5404
chi2 correction		3.805	4.618	3.261	5.097	5.073	1.791	3.429	3.86771		chi2 correction		1.527	7.118	3.15	2.73	2.737	3.476	5.914	3.80743
RBZ calculation		4.623	4.972	4.599	4.812	5.216	7.653	8.554	5.77557		RBZ calculation		6.19	5.718	4.545	6.604	7.651	4.61	4.681	5.71414
NCV template	(max 6 elements)**	57.515	59.541	63.952	52.914	62.65	54.07	63.145	59.1124		NCV template	(max 6 elements)**	53.149	54.55	49.573	48.903	60.35	48.766	50.795	52.298
NCV template	(max 9 elements)**	326.76	359.429	353.75	322.582	347.444	367.515	365.727	349.03		NCV template	(max 9 elements)**	307.447	398.133	310.645	313.685	388.389	301.394	311.45	333.02
NCV calculation	(max 6 elements)	0.003	0.004	0.004	0.003	0.004	0.002	0.003	0.00328571		NCV calculation	(max 6 elements)	0.003	0.003	0.003	0.002	0.003	0.003	0.002	0.00271429
NCV calculation	(max 9 elements)	0.003	0.003	0.004	0.003	0.004	0.003	0.003	0.00328571		NCV calculation	(max 9 elements)	0.004	0.003	0.003	0.003	0.004	0.003	0.003	0.00328571
Z-score calculation		0.243	0.244	0.274	0.244	0.301	2.419	0.258	0.569		Z-score calculation		0.241	0.263	0.24	0.244	0.26	0.236	0.246	0.247143
Match score calculation	control group*	8.165	8.29	9.184	8.06	8.957	8.891	9.039	8.65514		Match score calculation	control group*	8.189	8.682	8.23	7.964	8.891	7.985	8.392	8.33329
Match score calculation	sample	0.082	0.085	0.088	0.081	0.086	0.081	0.088	0.0844286		Match score calculation	sample	0.085	0.087	0.081	0.079	0.089	0.08	0.081	0.0831429
Time control group creation (100 samples)		11441.6							11441.6		Time control group creation (100 samples)		11441.6
Total time (except control group creation)(NCV 6 predictors)		218.014	254.35	202.496	211.193	201.385	222.695	254.779	223.559		Total time (except control group creation)(NCV 6 predictors)		2893.54	5072.63	3136.99	3027.5	5199.67	3065.34	2924.9	3617.22
Total time (except control group creation)(NCV 9 predictors)		487.259	554.238	492.294	480.861	486.179	536.14	557.361	513.476		Total time (except control group creation)(NCV 9 predictors)		3147.84	5416.21	3398.06	3292.28	5527.71	3317.97	3185.55	3897.95
Total preparation time (NCV 6 predictors)*		67.977	71.641	75.308	63.906	74.429	66.513	75.477	70.7501		Total preparation time (NCV 6 predictors)*		2731.9	4757.19	2965.26	2855.82	5031.43	2900.52	2719.41	3423.08
Total preparation time (NCV 9 predictors)*		337.222	371.529	365.106	333.574	359.223	379.958	378.059	360.667		Total preparation time (NCV 9 predictors)*		2986.2	5100.77	3226.34	3120.61	5359.47	3153.14	2980.06	3703.8
Total sample time (NCV 9 predictors)		150.034	182.705	127.184	147.284	126.952	156.18	179.299	152.805		Total sample time (NCV 9 predictors)		161.632	315.439	171.717	171.674	168.24	164.826	205.484	194.145
Bin gc workflow	MacIntosh	time in seconds									Loess gc workflow	MacIntosh	time in seconds
		Sample1	Sample2	Sample3	Sample4	Sample5	Sample6	Sample7	Average				Sample1	Sample2	Sample3	Sample4	Sample5	Sample6	Sample7	Average
bin times	control group*	29795.3							29795.3		bin times	control group*	29795.3							29795.3
bin times	sample	184.492	216.127	132.1	151.114	148.556	173.876	230.912	176.74		bin times	sample	157.792	207.05	135.887	138.367	147.24	167.369	230.655	169.194
bin gc correction	control group*	3.397	3.53	4.087	3.47	3.95	3.505	3.285	3.60343		Loess gc correction	control group*	2583.72	2582.15	2580.79	2584.32	2582.45	2581.97	2623.86	2588.47
bin gc correction	sample	0.016	0.015	0.018	0.015	0.015	0.015	0.032	0.018		Loess gc correction	sample	25.752	25.805	25.713	25.743	25.864	25.718	25.738	25.7619
chi2 correction		4.831	2.446	5.107	4.606	5.274	5.847	5.739	4.83571		chi2 correction		3.487	3.57	5.125	3.183	4.33	4.447	6.665	4.401
RBZ calculation		5.251	9.39	4.615	4.677	4.706	4.717	7.997	5.90757		RBZ calculation		4.804	7.24	4.85	7.692	4.841	4.985	5.818	5.74714
NCV template	(max 6 elements)**	48.343	49.327	51.487	49.659	50.56	48.163	49.875	49.6306		NCV template	(max 6 elements)**	48.141	49.268	49.4	50.184	48.136	48.298	490823	70159.5
NCV template	(max 9 elements)**	314.202	443.306	1439.09	311.977	309.048	306.126	356.714	497.209		NCV template	(max 9 elements)**	307.627	424.668	309.239	305.886	312.111	305.681	356.899	331.73
NCV calculation	(max 6 elements)	0.006	0.006	0.007	0.007	0.006	0.006	0.006	0.00628571		NCV calculation	(max 6 elements)	0.006	0.006	0.007	0.006	0.007	0.007	0.007	0.00657143
NCV calculation	(max 9 elements)	0.014	0.015	0.014	0.015	0.015	0.018	0.15	0.0344286		NCV calculation	(max 9 elements)	0.014	0.014	0.014	0.14	0.011	0.014	0.015	0.0317143
Z-score calculation		0.258	0.26	0.257	0.259	0.267	0.272	0.27	0.263286		Z-score calculation		0.261	0.259	0.259	0.263	0.26	0.261	0.267	0.261429
Match score calculation	control group*	8.419	8.556	8.755	8.498	8.356	8.324	8.444	8.47886		Match score calculation	control group*	8.43	8.543	8.443	8.536	8.473	8.429	8.597	8.493
Match score calculation	sample	0.084	0.082	0.082	0.085	0.084	0.18	0.083	0.0971429		Match score calculation	sample	0.082	0.085	0.082	0.082	0.083	0.083	0.086	0.0832857
Time control group creation (100 samples)											Time control group creation (100 samples)
Total time (except control group creation)(NCV 6 predictors)		255.111	289.754	206.529	222.405	221.789	244.923	306.793	249.615		Total time (except control group creation)(NCV 6 predictors)		2832.48	2883.99	2810.57	2818.52	2821.7	2841.59	493725	72961.9
Total time (except control group creation)(NCV 9 predictors)		520.97	683.733	1594.13	484.723	480.277	502.886	613.632	697.194		Total time (except control group creation)(NCV 9 predictors)		3091.97	3259.39	3070.41	3074.22	3085.67	3098.97	3258.61	3134.18
Total preparation time (NCV 6 predictors)*		60.159	61.413	64.329	61.627	62.866	59.992	61.604	61.7129		Total preparation time (NCV 6 predictors)*		2640.29	2639.96	2638.63	2643.05	2639.06	2638.7	493455	72756.4
Total preparation time (NCV 9 predictors)*		326.018	455.392	1451.93	323.945	321.354	317.955	368.443	509.292		Total preparation time (NCV 9 predictors)*		2899.77	3015.36	2898.47	2898.75	2903.04	2896.08	2989.36	2928.69
Total sample time (NCV 9 predictors)		194.946	228.335	142.193	160.771	158.917	184.925	245.183	187.896		Total sample time (NCV 9 predictors)		192.192	244.023	171.93	175.47	182.629	202.877	269.244	205.481
Bin gc workflow	Windows	time in seconds									Loess gc workflow	Windows	time in seconds
		Sample1	Sample2	Sample3	Sample4	Sample5	Sample6	Sample7	Average				Sample1	Sample2	Sample3	Sample4	Sample5	Sample6	Sample7	Average
bin times	control group*	X$							X		bin times	control group*	X							X
bin times	sample	129.08	170.38	98.12	148.65	114.69	140.04	153.1	136.294		bin times	sample	118.97	132.18	89.51	107.52	112.62	114.88	152.64	118.331
bin gc correction	control group*	2.95	3.83	1.86	8.72	3.71	3.85	3.04	3.99429		Loess gc correction	control group*	2623.31	2604.15	2616.06	2623.22	2611.97	2630.88	2645.52	2622.16
bin gc correction	sample	0.06	0.03	0.02	0.13	0.28	0.03	0.05	0.0857143		Loess gc correction	sample	26.11	26.23	26.41	26.31	26.23	25.92	26.33	26.22
chi2 correction		4.66	1.89	2.93	9.39	8.11	3.18	6.36	5.21714		chi2 correction		30.2	4.97	2.84	2.32	2.87	2.85	1.56	6.80143
RBZ calculation		6.66	6.35	7.41	10.38	6.33	4.81	4.53	6.63857		RBZ calculation		5.06	4.88	6.82	5.61	4.57	7.6	6.77	5.90143
NCV template	(max 6 elements)**	63.2	65.61	66.55	67.17	61.67	60.39	58.17	63.2514		NCV template	(max 6 elements)**	59.5	59	61.49	59.64	60.62	59.2	65.27	60.6743
NCV template	(max 9 elements)**	521.67	431.77	405.65	420.27	518.42	403.85	382.81	440.634		NCV template	(max 9 elements)**	381.25	375.81	379.67	484.68	380.24	490.21	402.71	413.51
NCV calculation	(max 6 elements)	0.04	0.05	0.05	0.04	0.05	0.04	0.05	0.0457143		NCV calculation	(max 6 elements)	0.05	0.03	0.06	0.03	0.03	0.04	0.03	0.0385714
NCV calculation	(max 9 elements)	0.05	0.05	0.05	0.05	0.05	0.03	0.04	0.0457143		NCV calculation	(max 9 elements)	0.06	0.03	0.05	0.03	0.04	0.04	0.03	0.04
Z-score calculation		0.34	0.33	0.34	0.36	0.33	0.33	0.33	0.337143		Z-score calculation		0.37	0.33	0.35	0.33	3.33	0.31	0.34	0.765714
Match score calculation	control group*	9.83	9.92	10.02	9.73	9.57	9.3	9.13	9.64286		Match score calculation	control group*	9.27	9.34	9.19	9.15	9.45	9.11	9.39	9.27143
Match score calculation	sample	0.13	0.11	0.11	0.12	0.12	0.11	0.11	0.115714		Match score calculation	sample	0.14	0.11	0.13	0.12	0.14	0.1	0.11	0.121429
Time control group creation (100 samples)									N/A		Time control group creation (100 samples)
Total time (except control group creation)(NCV 6 predictors)		217	258.55	187.46	254.74	204.91	222.11	234.91	225.669		Total time (except control group creation)(NCV 6 predictors)		2873.04	2841.25	2812.91	2834.28	2831.87	2850.93	2907.99	2850.32
Total time (except control group creation)(NCV 9 predictors)		675.47	624.71	526.56	607.84	661.66	565.57	559.55	603.051		Total time (except control group creation)(NCV 9 predictors)		3194.79	3158.06	3131.09	3259.32	3151.49	3281.94	3245.43	3203.16
Total preparation time (NCV 6 predictors)*		75.98	79.36	78.43	85.62	74.95	73.54	70.34	76.8886		Total preparation time (NCV 6 predictors)*		2692.08	2672.49	2686.74	2692.01	2682.04	2699.19	2720.18	2692.1
Total preparation time (NCV 9 predictors)*		534.45	445.52	417.53	438.72	531.7	417	394.98	454.271		Total preparation time (NCV 9 predictors)*		3013.83	2989.3	3004.92	3117.05	3001.66	3130.2	3057.62	3044.94
Total sample time (NCV 9 predictors)		140.98	179.14	108.98	169.08	129.91	148.53	164.52	148.734		Total sample time (NCV 9 predictors)		180.91	168.73	126.11	142.24	149.8	151.7	187.78	158.181
$ Using the Windows operating system BAM files >1 Gb could not be processed due to the system being unable to allocate sufficient memory. For this reason we could not create the control group rds file using the Windows operating system
* These steps have to be performed only once for each control group.
** This step have to be performed only once for each control group, unless the chi-squared variation reduction is used.

## Sheet: System specifications
Linux
Dell PowerEdge R720
384 GB RAM DDR3 1333 MHz
2 x Intel(R) Xeon(R) CPU E5-2697 v2 @ 2.70GHz 12 cores = 24 cores total
OS: CentOS release 6.9 (Final)
Shared storage: Lustre over 10 Gbit ethernet
MacIntosh
Macbook Pro
8 GB RAM 1600n MHz DDR3
2.6 GHz Intel Core i5
MacOS High Sierra Version 10.13.6
Windows
HP Zbook 14 G2
8 Gb RAM (7,88 GB usable)
Intel® Core™ i7-5500U CPU @ 2.40GHz
64-bit operating system
Windows 7 Professional
